# Supplementary material for: PosiGene: automated and easy-to-use pipeline for genome-wide detection of positively selected genes
Source: Nucleic Acids Res. 2017 Mar 15;45(11):e100. doi: 10.1093/nar/gkx179 (PMC5499814; doi:10.1093/nar/gkx179)
Supplement: Supplementary Data [file gkx179_supp.zip]

Archive with 3 entries (3 files):
- nar-03686-met-n-2016-File006.pdf
- nar-03686-met-n-2016-File007.docx
- nar-03686-met-n-2016-File008.xlsx
