# Supplementary material for: PosiGene: automated and easy-to-use pipeline for genome-wide detection of positively selected genes
Source: Nucleic Acids Res. 2017 Mar 15;45(11):e100. doi: 10.1093/nar/gkx179 (PMC5499814; doi:10.1093/nar/gkx179)
Supplement: Supplementary Data [file gkx179_supp.zip › nar-03686-met-n-2016-File008.xlsx]

## Sheet: S1 Software used by Posigene
Table S1. Overview of software used by PosiGene.
Program	Package and version	Task witin PosiGene	Used parameters	Notes
MAKEBLASTDB	NCBI BLAST+ (2.2.28)	Ortholog assignment of non-HomoloGene species	-in $file -dbtype prot
BLASTP			-query $query_file -db $db_file -outfmt 6 -max_target_seqs 1
CLUSTALW	CLUSTALW (2.0.10)	Preparation of isoform selection	-infile $infile -outfile $file -align -gapext=0.10 -gapopen=10.0 -type=PROTEIN -matrix=Gonnet -quiet
DNAPARS	PHYLIP (3.696)	Reconstruction of a phylogenetic tree	none	alignment input is passed as default "infile" file
CONSENSE			none	tree input is passed as default "intree" file
PRANK	PRANK (v. 140110)	Alignment for positive selection test	-d=$sequence_file -o=$outpot_dir -t=$imput_tree -showall -codon -f=fasta -quiet	-iterate=1 is used if alignment length is ≥ 8000 aa
GBLOCKS	GBLOCKS (0.91b)	Filtering of alignment columns before tree reconstruction/positive selection test	-t=d -p=n /-t=c -b4=30 -b2=#seqs_in_alignment
CODEML	PAML (4.7)	Branch-site test of positive selection	model=2,NSsites=2,,omega=1,Small_Diff=0.45e-6,runmode=0,verbose=1,noisy=9,seqtype=1,CodonFreq=2,ndata=1,clock=0, icode=$genetic_code-1, Mgene=0, fix_kappa=0,kappa=2,getSE=0,RateAncestor=0,cleandata=1,fix_blength=1,aaDist=0	Additionally, for H0: fix_omega=1 and for HA: fix_omega=0
CHI2		Calculation of p-value	1 $2ΔL
JALVIEW	JALVIEW (2.8.1)	Alignment visualization	java -Djava.ext.dirs=lib -jar jalview -open $alignment_file -tree $tree_file -annotations $annotation_file -colour $colour
-	BIOPERL (1.006901)	Various tasks	-	A complete list of used BioPerl modules can be found in the user guide: https://github.com/gengit/PosiGene/blob/master/doc/User_Guide.pdf

## Sheet: S2 Selection schemes
Table S2. The ω-distributions that were used in computer simulations.
	Selection schemes
Proportion	N	A	B	C	D	E
0.01	0.006	0.006	0.006	0.006	0.006	0.006
0.24	0.015	0.015	0.015	0.015	0.015	0.015
0.25	0.04	0.04	0.04	0.04	0.04	0.04
0.25	0.128	0.128	0.128	0.128	0.128	0.128
0.15	0.694	0.694	0.694	0.694	0.694	0.694
0.01	0.694	0.694	0.694	0.694	0.694	0.694
0.01	0.694	0.694	0.694	0.694	0.694	7.854
0.01	0.694	0.694	0.694	0.694	0.694	7.854
0.01	0.694	0.694	0.694	0.694	10.04	7.854
0.01	0.694	0.694	0.694	0.694	10.04	7.854
0.01	0.694	0.694	0.694	13.97	10.04	7.854
0.01	0.694	0.694	0.694	13.97	10.04	7.854
0.01	0.694	0.694	23.14	13.97	10.04	7.854
0.01	0.694	0.694	23.14	13.97	10.04	7.854
0.01	0.212	68.99	23.14	13.97	10.04	7.854
Average ω	0.212	0.9	0.9	0.9	0.9	0.9

## Sheet: S3 ID-conversion
Table S3. ID-conversion in real data comparisons.
Study	Ids used by study	Conversion Step 1	Conversion Step 2	Final Ids used for comparison
Clark et al. (PMID: 14671302)	Entrez human gene ID	Ensembl human gene ID	-	Ensembl human gene name
Arbiza et al. (PMID: 25030307)	Ensembl human gene ID	-	-	Ensembl human gene name
Bakewell et al. (PMID: 17449636)	Ensembl human gene ID	-	-	Ensembl human gene name
Kosiol et al. (PMID: 18670650)	UCSC human transcript ID	RefSeq human transcript ID	Ensembl human gene ID	Ensembl human gene name
Gayà-Vidal & Albà (PMID: 25030307)	Ensembl human protein ID	Ensembl human gene ID	-	Ensembl human gene name
POTION (PMID: 25030307)	OrthoMCL cluster name	Ensembl human protein ID	Ensembl human gene ID	Ensembl human gene name
PosiGene	RefSeq human transcript ID	Ensembl human gene ID	-	Ensembl human gene name

## Sheet: S4 POTION PSGs
Table S4. Positively selected genes identified by POTION.
Cluster name	P-value(m12)	Ensembl proteins within cluster	Translated Ensembl gene ID	Translated Ensembl gene name
OG5_150834	0.004350	ENSP00000298050	ENSG00000165325	CCDC67
OG5_203562	0.000321	ENSP00000369999	ENSG00000187268	FAM9C
OG5_129422	0.029474	ENSP00000369461	ENSG00000198721	ECI2
OG5_135686	0.020232	ENSP00000312615	ENSG00000172663	TMEM134
OG5_172331	0.006494	ENSP00000247883	ENSG00000127366	TAS2R5
OG5_140359	0.013332	ENSP00000347032	ENSG00000166908	PIP4K2C
OG5_154181	0.009066	ENSP00000253110	ENSG00000130813	C19orf66
OG5_147694	0.023163	ENSP00000369176	ENSG00000165264	NDUFB6
OG5_153863	0.000779	ENSP00000334186	ENSG00000167992	VWCE
OG5_128622	0.013868	ENSP00000164305	ENSG00000069943	PIGB
OG5_154235	0.030919	ENSP00000327513	ENSG00000184371	CSF1
OG5_147943	0.037135	ENSP00000361087	ENSG00000173267	SNCG
OG5_145476	0.013330	ENSP00000280571	ENSG00000150977	RILPL2
OG5_151166	0.000837	ENSP00000358778	ENSG00000121931	LRIF1
OG5_176867	0.002185	ENSP00000358827	ENSG00000134201	GSTM5
OG5_149833	0.000656	ENSP00000407422	ENSG00000171195	MUC7
OG5_143509	0.049613	ENSP00000354663	ENSG00000183621	ZNF438
OG5_136854	0.036533	ENSP00000362127	ENSG00000188786	MTF1
OG5_136889	0.000084	ENSP00000377003	ENSG00000127324	TSPAN8
OG5_147963	0.010171	ENSP00000365295	ENSG00000182103	FAM181B
OG5_134645	0.008593	ENSP00000313309	ENSG00000010361	FUZ
OG5_137843	0.033496	ENSP00000401853	ENSG00000068001	HYAL2
OG5_144106	0.016248	ENSP00000250448	ENSG00000129514	FOXA1
OG5_138030	0.032218	ENSP00000368682	ENSG00000102174	PHEX
OG5_130379	0.021538	ENSP00000354497	ENSG00000198690	FAN1
OG5_144203	0.002263	ENSP00000284601	ENSG00000154415	PPP1R3A
OG5_149349	0.008638	ENSP00000383364	ENSG00000188257	PLA2G2A
OG5_145661	0.003992	ENSP00000332404	ENSG00000182271	TMIGD1
OG5_129461	0.020118	ENSP00000276590	ENSG00000147592	LACTB2
OG5_130290	0.003860	ENSP00000370767	ENSG00000169347	GP2
OG5_159829	0.004141	ENSP00000317905	-	-
OG5_147659	0.032971	ENSP00000358714	ENSG00000146250	PRSS35
OG5_135648	0.028593	ENSP00000276062	ENSG00000147123	NDUFB11
OG5_135972	0.008643	ENSP00000376258	ENSG00000170633	RNF34
OG5_157433	0.012411	ENSP00000250378	ENSG00000092009	CMA1
OG5_151065	0.024460	ENSP00000309132	ENSG00000121380	BCL2L14
OG5_133080	0.029380	ENSP00000337103	ENSG00000070748	CHAT
OG5_139706	0.015223	ENSP00000341562	ENSG00000135454	B4GALNT1
OG5_141879	0.002857	ENSP00000406585	-	-
OG5_135645	0.010690	ENSP00000265322	ENSG00000115425	PECR
OG5_135011	0.000136	ENSP00000360431	ENSG00000138193	PLCE1
OG5_132384	0.046959	ENSP00000308021	ENSG00000198707	CEP290
OG5_140810	0.015927	ENSP00000385035	ENSG00000182326	C1S
OG5_143758	0.005969	ENSP00000226218	ENSG00000109072	VTN
OG5_147923	0.043375	ENSP00000340328	ENSG00000188937	NYX
OG5_127725	0.038927	ENSP00000313490	ENSG00000178921	PFAS
OG5_143745	0.036982	ENSP00000274306	ENSG00000145649	GZMA
OG5_142942	0.043080	ENSP00000331915	ENSG00000183688	FAM101B
OG5_139109	0.000350	ENSP00000333310	ENSG00000196228	SULT1C3
OG5_138937	0.019403	ENSP00000389252	ENSG00000168743	NPNT
OG5_156245	0.001094	ENSP00000385247	ENSG00000214711	CAPN14
OG5_151137	0.002874	ENSP00000353854	ENSG00000167173	C15orf39
OG5_161301	0.017523	ENSP00000325402	ENSG00000176182	MYPOP
OG5_138069	0.002234	ENSP00000367050	ENSG00000133318	RTN3
OG5_157356	0.005106	ENSP00000259989	ENSG00000137441	FGFBP2
OG5_143698	0.039670	ENSP00000333697	ENSG00000185475	TMEM179B
OG5_140670	0.049987	ENSP00000342307	ENSG00000111206	FOXM1
OG5_135830	0.003957	ENSP00000318585	ENSG00000186318	BACE1
OG5_141892	0.001305	ENSP00000363389	ENSG00000175087	PDIK1L
OG5_166566	0.007093	ENSP00000374482	ENSG00000184350	MRGPRE
OG5_203635	0.036319	ENSP00000402355	ENSG00000223510	CDRT15
OG5_134618	0.043339	ENSP00000312995	ENSG00000092853	CLSPN
OG5_138629	0.019695	ENSP00000309376	ENSG00000135535	CD164
OG5_128126	0.005735	ENSP00000254605	ENSG00000132275	RRP8
OG5_144078	0.031641	ENSP00000246792	ENSG00000126458	RRAS
OG5_131992	0.000017	ENSP00000362993	ENSG00000122870	BICC1
OG5_137315	0.025258	ENSP00000287396	-	-
OG5_139696	0.009433	ENSP00000269064	-	-
OG5_143446	0.037178	ENSP00000404464	ENSG00000183287	CCBE1
OG5_153692	0.005566	ENSP00000254351	ENSG00000115884	SDC1
OG5_141487	0.026358	ENSP00000339369	ENSG00000028277	POU2F2
OG5_136798	0.044187	ENSP00000357863	ENSG00000155115	GTF3C6
OG5_132311	0.029880	ENSP00000328551	ENSG00000157869	RAB28
OG5_138796	0.000160	ENSP00000338235	ENSG00000147649	MTDH
OG5_136895	0.026256	ENSP00000400759	ENSG00000106603	COA1
OG5_138728	0.017312	ENSP00000364840,ENSP00000390732,ENSP00000406943,ENSP00000411804,ENSP00000411910,ENSP00000413704	ENSG00000204396,ENSG00000230048,ENSG00000238203,ENSG00000227144,ENSG00000234433,ENSG00000223757	VWA7
OG5_145527	0.017310	ENSP00000366146,ENSP00000373038,ENSP00000373136,ENSP00000403604,ENSP00000409339,ENSP00000410227,ENSP00000414688	ENSG00000206512,ENSG00000206467,ENSG00000204657,ENSG00000229185,ENSG00000227044,ENSG00000229680,ENSG00000224319	OR2H2
OG5_137311	0.045638	ENSP00000417222	ENSG00000153002	CPB1
OG5_203652	0.022085	ENSP00000417919	ENSG00000178021	TSPYL6
OG5_147884	0.031890	ENSP00000258807	ENSG00000136305	CIDEB
OG5_142639	0.001901	ENSP00000268281	ENSG00000178226	PRSS36
OG5_154105	0.027148	ENSP00000353634	-	-
OG5_135287	0.022174	ENSP00000376228	-	-
OG5_133629	0.033193	ENSP00000323782	ENSG00000180329	CCDC43
OG5_134340	0.004846	ENSP00000266604	ENSG00000139233	LLPH
OG5_144701	0.007514	ENSP00000376809	ENSG00000140093	SERPINA10
OG5_142116	0.049157	ENSP00000262345	ENSG00000081985	IL12RB2
OG5_134733	0.035934	ENSP00000334458	ENSG00000136574	GATA4
OG5_147939	0.025583	ENSP00000355492	ENSG00000179397	C1orf101
OG5_144163	0.012107	ENSP00000262032	ENSG00000123411	IKZF4
OG5_142042	0.015995	ENSP00000265424,ENSP00000297020,ENSP00000349143	-,ENSG00000124508	-,BTN2A2
OG5_157784	0.000122	ENSP00000327506	ENSG00000185905	C16orf54
OG5_133791	0.039202	ENSP00000349181	ENSG00000122986	HVCN1
OG5_129754	0.004431	ENSP00000374239	-	-
OG5_138741	0.015530	ENSP00000362060	ENSG00000168653	NDUFS5
OG5_133634	0.016612	ENSP00000184266	ENSG00000065518	NDUFB4
OG5_172713	0.000160	ENSP00000216336	ENSG00000100448	CTSG
OG5_143816	0.000742	ENSP00000305852	ENSG00000169903	TM4SF4
OG5_131684	0.000274	ENSP00000311165	ENSG00000240583	AQP1
OG5_128532	0.046958	ENSP00000364260	ENSG00000136932	C9orf156
OG5_130894	0.027473	ENSP00000263795	ENSG00000092470	WDR76
OG5_127205	0.010282	ENSP00000379339	ENSG00000213741	RPS29
OG5_151080	0.047683	ENSP00000349238	ENSG00000168071	CCDC88B
OG5_142128	0.002818	ENSP00000350102	ENSG00000198113	TOR4A
OG5_151037	0.045358	ENSP00000358099	ENSG00000148908	RGS10
OG5_129727	0.030920	ENSP00000328671	ENSG00000160193	WDR4
OG5_129553	0.042414	ENSP00000025399	ENSG00000023734	STRAP
OG5_138384	0.035182	ENSP00000300900	ENSG00000167434	CA4
OG5_129077	0.000000	ENSP00000358039	ENSG00000107669	ATE1
OG5_133267	0.007775	ENSP00000358293	ENSG00000165813	CCDC186
OG5_136266	0.022559	ENSP00000323587,ENSP00000357008	ENSG00000179914,ENSG00000158764	ITLN1,ITLN2
OG5_130077	0.024777	ENSP00000263187	ENSG00000057468	MSH4
OG5_135244	0.017470	ENSP00000370192	ENSG00000139508	SLC46A3
OG5_130789	0.012088	ENSP00000357565	ENSG00000153975	ZUFSP
OG5_157424	0.004896	ENSP00000415283	ENSG00000108622	ICAM2
OG5_151090	0.019139	ENSP00000406546	ENSG00000213901	SLC23A3
OG5_129485	0.049031	ENSP00000381992	ENSG00000122545	SEPT7
OG5_128525	0.019076	ENSP00000296603	ENSG00000164187	LMBRD2
OG5_135106	0.032240	ENSP00000373860	ENSG00000204653	ASPDH
OG5_203557	0.000239	ENSP00000369553	ENSG00000120242	IFNA8
OG5_137766	0.047699	ENSP00000384193	ENSG00000175161	CADM2
OG5_172252	0.010629	ENSP00000419160	ENSG00000185523	SPATA45
OG5_145485	0.015511	ENSP00000273286	ENSG00000144771	LRTM1
OG5_172262	0.000376	ENSP00000315949	ENSG00000175879	HOXD8
OG5_129660	0.013530	ENSP00000395705	-	-
OG5_140662	0.000530	ENSP00000377492	ENSG00000072571	HMMR
OG5_130354	0.009502	ENSP00000368798	ENSG00000012174	MBTPS2
OG5_142006	0.009014	ENSP00000419977	ENSG00000114405	C3orf14
OG5_134478	0.000027	ENSP00000348510	ENSG00000077235	GTF3C1
OG5_135668	0.047361	ENSP00000314484	ENSG00000162039	MEIOB

## Sheet: S5 PosiGene PSGs 9 species
Table S5. Positively selected genes identified by PosiGene with 9 species.
RefSeq ID	NCBI Gene Symbol	FDR	P-value	Positively selectes sites	Translated Ensembl gene ID	Translated Ensembl gene name
NM_207103	SCIMP	0.000303867902	5.402e-08	2	ENSG00000161929	SCIMP
NM_001271842	SCIMP	0.000458680029166667	9.785e-08	2	ENSG00000161929	SCIMP
NM_001166159	NDUFS2	0.000882809811764706	2.652e-07	2	ENSG00000158864	NDUFS2
NM_001287391	C9ORF131	0.00179659443888889	5.749e-07	19	ENSG00000174038	C9orf131
NM_001144919	FGFR2	0.00802782128571428	2.997e-06	7	ENSG00000066468	FGFR2
NM_001286355	GPRC6A	0.106132401470588	6.415e-05	5	ENSG00000173612	GPRC6A
NM_148963	GPRC6A	0.110846613428571	6.897e-05	5	ENSG00000173612	GPRC6A
NM_153450	MED19_10	0.138286242162162	9.096e-05	3	ENSG00000156603	MED19
NM_001286730	SLC44A1	0.171284295	1.218e-04	3	ENSG00000070214	SLC44A1
NM_002717	PPP2R2A	0.221436863414634	1.614e-04	1	ENSG00000221914	PPP2R2A
NM_001286354	GPRC6A	0.400587478571429	2.991e-04	5	ENSG00000173612	GPRC6A
NM_213595	ISCU	0.456016629545455	3.567e-04	1	ENSG00000136003	ISCU
NM_001178098	CD19	0.463948465217391	3.794e-04	1	ENSG00000177455	CD19
NM_002170	IFNA8	0.464816936734694	4.005e-04	3	ENSG00000120242	IFNA8
NM_030788	DCSTAMP	0.547442767857143	5.450e-04	2	ENSG00000164935	DCSTAMP
NM_018891	LAMC2	0.55471380877193	5.621e-04	3	ENSG00000058085	LAMC2
NM_012319	SLC39A6	0.61594845	6.498e-04	3	ENSG00000141424	SLC39A6
NM_001770	CD19	0.655868514516129	7.229e-04	1	ENSG00000177455	CD19
NM_012113	CA14	0.695807824242424	8.060e-04	2	ENSG00000118298	CA14
NM_019589	YLPM1	0.695807824242424	7.951e-04	2	ENSG00000119596	YLPM1
NM_175885	FAM181B	0.695807824242424	8.008e-04	4	ENSG00000182103	FAM181B
NM_001039112	FER1L6	0.734667665789474	9.773e-04	5	ENSG00000214814	FER1L6
NM_001099409	EHBP1L1	0.794725666666667	1.102e-03	2	ENSG00000173442	EHBP1L1
NM_001160042	IQCC	0.902759951219512	1.316e-03	1	ENSG00000160051	IQCC
NM_018134	IQCC	0.902759951219512	1.316e-03	1	ENSG00000160051	IQCC
NM_001105519	C2ORF70	0.918330279069767	1.373e-03	2	ENSG00000173557	C2orf70
NM_031923	LOC722623	0.918330279069767	1.404e-03	1	ENSG00000165632	TAF3
NM_000183	HADHB	1	1.318e-02	1	ENSG00000138029	HADHB
NM_000369	TSHR	1	2.188e-02	6	ENSG00000165409	TSHR
NM_001001915	OR2G2	1	1.156e-02	7	ENSG00000177489	OR2G2
NM_001001952	OR5D18	1	1.635e-03	4	ENSG00000186119	OR5D18
NM_001004701	OR4C16	1	3.081e-02	10	ENSG00000279514	OR4C16
NM_001005487	OR13G1	1	1.277e-02	4	ENSG00000197437	OR13G1
NM_001005853	OR6B2	1	2.529e-02	5	ENSG00000182083	OR6B2
NM_001013406	KRIT1	1	5.427e-03	1	ENSG00000001631	KRIT1
NM_001014443	USP21	1	4.964e-03	4	ENSG00000143258	USP21
NM_001024596	ZNF772	1	1.817e-03	4	ENSG00000197128	ZNF772
NM_001025389	AMPD3	1	7.009e-03	3	ENSG00000133805	AMPD3
NM_001040410	C9ORF131	1	7.423e-03	16	ENSG00000174038	C9orf131
NM_001077711	KRTAP27-1	1	1.605e-03	5	ENSG00000206107	KRTAP27-1
NM_001091	AOC1	1	9.047e-03	3	ENSG00000002726	AOC1
NM_001099783	C4ORF33	1	2.570e-03	1	ENSG00000151470	C4orf33
NM_001099790	PRAMEF18	1	4.113e-02	1	ENSG00000282792	PRAMEF19
NM_001100875	MARCH10	1	2.521e-02	9	ENSG00000173838	MARCH10
NM_001102401	TTI2	1	7.660e-03	5	ENSG00000129696	TTI2
NM_001104595	FAM118A	1	4.079e-02	6	ENSG00000100376	FAM118A
NM_001134486	GBP5	1	1.863e-02	5	ENSG00000154451	GBP5
NM_001142961	LPAR5	1	3.126e-03	2	ENSG00000184574	LPAR5
NM_001144068	ZNF772	1	2.029e-03	4	ENSG00000197128	ZNF772
NM_001144895	CD209	1	1.362e-02	4	ENSG00000090659	CD209
NM_001172430	AMPD3	1	7.012e-03	3	ENSG00000133805	AMPD3
NM_001172431	AMPD3	1	1.098e-02	3	ENSG00000133805	AMPD3
NM_001195218	DCXR	1	2.706e-02	5	ENSG00000169738	DCXR
NM_001201543	FAM161A	1	5.369e-03	3	ENSG00000170264	FAM161A
NM_001242758	HLA-A	1	4.969e-02	8	ENSG00000224320,ENSG00000229215	HLA-A
NM_001243142	NUSAP1	1	4.133e-03	1	ENSG00000137804	NUSAP1
NM_001243143	NUSAP1	1	4.820e-03	1	ENSG00000137804	NUSAP1
NM_001243962	HLA-DQB1	1	3.556e-02	4	ENSG00000206237,ENSG00000206302,ENSG00000225824,ENSG00000231286,ENSG00000231939,ENSG00000233209	HLA-DQB1
NM_001256395	RHBG	1	5.464e-03	2	ENSG00000132677	RHBG
NM_001256396	RHBG	1	9.489e-03	3	ENSG00000132677	RHBG
NM_001258211	FBXO16	1	2.929e-02	2	ENSG00000214050	FBXO16
NM_001258379	SLC4A7	1	3.176e-03	2	ENSG00000033867	SLC4A7
NM_001258380	SLC4A7	1	3.466e-03	2	ENSG00000033867	SLC4A7
NM_001265581	TTI2	1	7.640e-03	5	ENSG00000129696	TTI2
NM_001272072	AOC1	1	8.967e-03	3	ENSG00000002726	AOC1
NM_001281512	HADHB	1	1.269e-02	1	ENSG00000138029	HADHB
NM_001288780	MARCH10	1	2.071e-02	10	ENSG00000173838	MARCH10
NM_001289084	CD300LF	1	2.540e-02	7	ENSG00000186074	CD300LF
NM_001289085	CD300LF	1	5.012e-03	7	ENSG00000186074	CD300LF
NM_001289124	LIMCH1	1	1.296e-02	3	ENSG00000064042	LIMCH1
NM_001496	GFRA3	1	2.748e-03	1	ENSG00000146013	GFRA3
NM_001501	GNRH2	1	2.697e-02	4	ENSG00000125787	GNRH2
NM_002116	HLA-A	1	3.618e-02	6	ENSG00000206503,ENSG00000206505,ENSG00000223980,ENSG00000231834,ENSG00000235657	HLA-A
NM_002466	MYBL2	1	8.469e-03	3	ENSG00000101057	MYBL2
NM_002620	PF4V1	1	1.882e-02	3	ENSG00000109272	PF4V1
NM_002644	PIGR	1	3.687e-02	5	ENSG00000162896	PIGR
NM_003615	SLC4A7	1	4.216e-03	2	ENSG00000033867	SLC4A7
NM_004912	KRIT1	1	6.858e-03	1	ENSG00000001631	KRIT1
NM_005091	PGLYRP1	1	4.978e-02	7	ENSG00000008438	PGLYRP1
NM_005323	HIST1H1T	1	1.071e-02	6	ENSG00000187475	HIST1H1T
NM_006084	IRF9	1	2.201e-03	3	ENSG00000213928	IRF9
NM_006770	MARCO	1	3.138e-02	6	ENSG00000019169	MARCO
NM_007261	CD300A	1	4.668e-02	5	ENSG00000167851	CD300A
NM_012475	USP21	1	4.964e-03	4	ENSG00000143258	USP21
NM_013250	ZNF215	1	2.913e-03	6	ENSG00000149054	ZNF215
NM_013359	ZNF221	1	1.836e-02	9	ENSG00000159905	ZNF221
NM_014808	FARP2	1	4.696e-02	10	ENSG00000006607	FARP2
NM_016286	DCXR	1	2.762e-02	5	ENSG00000169738	DCXR
NM_016359	NUSAP1	1	4.086e-03	1	ENSG00000137804	NUSAP1
NM_016382	CD244	1	2.183e-02	8	ENSG00000122223	CD244
NM_016540	GPR83	1	1.677e-03	2	ENSG00000123901	GPR83
NM_016616	NME8	1	2.909e-02	5	ENSG00000086288	NME8
NM_017911	FAM118A	1	4.079e-02	6	ENSG00000100376	FAM118A
NM_017966	VPS37C	1	2.564e-03	5	ENSG00000167987	VPS37C
NM_018454	NUSAP1	1	4.236e-03	1	ENSG00000137804	NUSAP1
NM_018659	CYTL1	1	3.372e-03	1	ENSG00000170891	CYTL1
NM_018980	TAS2R5	1	4.414e-02	2	ENSG00000127366	TAS2R5
NM_020400	LPAR5	1	3.126e-03	2	ENSG00000184574	LPAR5
NM_020407	RHBG	1	5.272e-03	2	ENSG00000132677	RHBG
NM_020937	FANCM	1	6.139e-03	4	ENSG00000187790	FANCM
NM_024945	RMI1	1	2.162e-02	4	ENSG00000178966	RMI1
NM_025115	TTI2	1	7.660e-03	5	ENSG00000129696	TTI2
NM_030912	TRIM8	1	4.363e-02	1	ENSG00000171206	TRIM8
NM_031219	HDHD3	1	5.949e-03	1	ENSG00000119431	HDHD3
NM_031857	PCDHA9	1	1.494e-02	6	ENSG00000204961	PCDHA9
NM_032180	FAM161A	1	5.543e-03	3	ENSG00000170264	FAM161A
NM_032587	CARD6	1	1.433e-02	13	ENSG00000132357	CARD6
NM_033127	SEC16B	1	1.533e-02	12	ENSG00000120341	SEC16B
NM_033482	POM121L2	1	6.296e-03	9	ENSG00000158553	POM121L2
NM_052942	GBP5	1	1.863e-02	5	ENSG00000154451	GBP5
NM_054110	GALNT15	1	1.606e-02	2	ENSG00000131386	GALNT15
NM_080475	SERPINB11	1	2.816e-02	6	ENSG00000206072	SERPINB11
NM_080571	C20ORF96	1	2.107e-02	9	ENSG00000196476	C20orf96
NM_138803	CCDC148	1	4.853e-03	3	ENSG00000153237	CCDC148
NM_139018	CD300LF	1	6.118e-03	7	ENSG00000186074	CD300LF
NM_145263	SPATA18	1	1.532e-02	5	ENSG00000163071	SPATA18
NM_152424	AMER1	1	5.341e-03	1	ENSG00000184675	AMER1
NM_152598	MARCH10	1	2.508e-02	9	ENSG00000173838	MARCH10
NM_153235	TXLNB	1	2.138e-02	6	ENSG00000164440	TXLNB
NM_153269	C20ORF96	1	2.107e-02	9	ENSG00000196476	C20orf96
NM_153376	LOC722716	1	1.993e-02	5	ENSG00000173013	CCDC96
NM_153610	CMYA5	1	2.684e-03	27	ENSG00000164309	CMYA5
NM_153839	GPR111	1	8.012e-03	5	ENSG00000164393	ADGRF2
NM_172366	FBXO16	1	2.835e-02	2	ENSG00000214050	FBXO16
NM_173487	C4ORF33	1	2.570e-03	1	ENSG00000151470	C4orf33
NM_174918	C19ORF59	1	4.730e-02	4	ENSG00000183019	MCEMP1
NM_178331	GNRH2	1	2.697e-02	4	ENSG00000125787	GNRH2
NM_181710	ZNRF4	1	9.570e-03	3	ENSG00000105428	ZNRF4
NM_194454	KRIT1	1	6.858e-03	1	ENSG00000001631	KRIT1
NM_194455	KRIT1	1	6.858e-03	1	ENSG00000001631	KRIT1
NM_194456	KRIT1	1	6.858e-03	1	ENSG00000001631	KRIT1
NM_198074	OR2C3	1	2.205e-02	2	ENSG00000196242	OR2C3
NM_198243	ASB7	1	8.990e-03	2	ENSG00000183475	ASB7
NM_201592	GPM6A	1	2.764e-03	1	ENSG00000150625	GPM6A
NM_203299	C9ORF131	1	7.423e-03	16	ENSG00000174038	C9orf131
NM_206923	YY2	1	3.610e-03	1	ENSG00000230797	YY2
NM_207370	GPR153	1	1.738e-02	3	ENSG00000158292	GPR153
NM_207411	XKR5	1	2.605e-02	13	ENSG00000275591	XKR5

## Sheet: S6 PosiGene PSGs 4 species
Table S6. Positively selected genes identified by PosiGene with 4 species.
RefSeq ID	NCBI Gene Symbol	FDR	P-value	Positively selectes sites	Translated Ensembl gene ID	Translated Ensembl gene name
NM_001127461	NLRP3	0.0001761055	1.138e-08	10	ENSG00000162711	NLRP3
NM_183395	NLRP3	0.0001851429	1.994e-08	10	ENSG00000162711	NLRP3
NM_015226	CLEC16A	0.0218708175	4.422e-06	5	ENSG00000038532	CLEC16A
NM_033668	ITGB1	0.0258230134615385	7.197e-06	1	ENSG00000150093	ITGB1
NM_001285527	OPRM1	0.0795492375	3.427e-05	3	-	-
NM_001286355	GPRC6A	0.11142	5.040e-05	4	ENSG00000173612	GPRC6A
NM_001008504	OPRM1	0.167362125	8.370e-05	4	ENSG00000112038	OPRM1
NM_006488	KHK	0.167362125	8.652e-05	12	ENSG00000138030	KHK
NM_148963	GPRC6A	0.1921995	1.035e-04	6	ENSG00000173612	GPRC6A
NM_001286730	SLC44A1	0.205129722222222	1.193e-04	3	ENSG00000070214	SLC44A1
NM_153450	MED19_10	0.210238928571429	1.268e-04	3	ENSG00000156603	MED19
NM_180976	PPP2R5D	0.241089827586207	1.506e-04	3	ENSG00000112640	PPP2R5D
NM_030788	DCSTAMP	0.683172890625	4.709e-04	1	ENSG00000164935	DCSTAMP
NM_002686	PNMT	0.740069117647059	5.420e-04	1	ENSG00000141744	PNMT
NM_018891	LAMC2	0.819467571428571	6.178e-04	5	ENSG00000058085	LAMC2
NM_015168	ZC3H4	0.900400657894737	7.370e-04	2	ENSG00000130749	ZC3H4
NM_000183	HADHB	1	1.162e-02	1	ENSG00000138029	HADHB
NM_001004701	OR4C16	1	3.134e-02	10	ENSG00000279514	OR4C16
NM_001005853	OR6B2	1	3.606e-02	4	ENSG00000182083	OR6B2
NM_001011649	CDK5RAP2	1	3.666e-02	7	ENSG00000136861	CDK5RAP2
NM_001014443	USP21	1	7.204e-03	4	ENSG00000143258	USP21
NM_001039112	FER1L6	1	2.045e-03	6	ENSG00000214814	FER1L6
NM_001040260	DCLK2	1	4.391e-03	2	ENSG00000170390	DCLK2
NM_001040261	DCLK2	1	4.391e-03	2	ENSG00000170390	DCLK2
NM_001091	AOC1	1	8.336e-03	2	ENSG00000002726	AOC1
NM_001112719	LIMCH1	1	5.364e-03	4	ENSG00000064042	LIMCH1
NM_001112720	LIMCH1	1	5.339e-03	4	ENSG00000064042	LIMCH1
NM_001142961	LPAR5	1	1.794e-02	2	ENSG00000184574	LPAR5
NM_001145283	OPRM1	1	2.000e-03	2	ENSG00000112038	OPRM1
NM_001145286	OPRM1	1	1.560e-02	2	ENSG00000112038	OPRM1
NM_001172713	GOLGA4	1	1.716e-02	5	ENSG00000144674	GOLGA4
NM_001174166	SLC16A6	1	4.765e-02	1	ENSG00000108932	SLC16A6
NM_001195218	DCXR	1	1.883e-02	4	ENSG00000169738	DCXR
NM_001205294	CACNA1E	1	1.177e-02	2	ENSG00000198216	CACNA1E
NM_001243962	HLA-DQB1	1	1.199e-03	5	ENSG00000206237,ENSG00000206302,ENSG00000225824,ENSG00000231286,ENSG00000231939,ENSG00000233209	HLA-DQB1
NM_001253835	IGFBP7	1	1.628e-03	1	ENSG00000163453	IGFBP7
NM_001256395	RHBG	1	4.071e-03	2	ENSG00000132677	RHBG
NM_001256396	RHBG	1	6.764e-03	3	ENSG00000132677	RHBG
NM_001258380	SLC4A7	1	4.614e-03	2	ENSG00000033867	SLC4A7
NM_001261834	TBRG4	1	4.841e-03	1	ENSG00000136270	TBRG4
NM_001272072	AOC1	1	8.233e-03	2	ENSG00000002726	AOC1
NM_001280799	ANKRD35	1	6.776e-03	7	ENSG00000198483	ANKRD35
NM_001281512	HADHB	1	1.163e-02	1	ENSG00000138029	HADHB
NM_001286124	MARK1	1	3.112e-03	2	ENSG00000116141	MARK1
NM_001286126	MARK1	1	3.230e-03	2	ENSG00000116141	MARK1
NM_001286128	MARK1	1	3.304e-03	2	ENSG00000116141	MARK1
NM_001289124	LIMCH1	1	5.339e-03	4	ENSG00000064042	LIMCH1
NM_001496	GFRA3	1	1.217e-03	1	ENSG00000146013	GFRA3
NM_002078	GOLGA4	1	1.688e-02	5	ENSG00000144674	GOLGA4
NM_004694	SLC16A6	1	4.765e-02	1	ENSG00000108932	SLC16A6
NM_004749	TBRG4	1	4.841e-03	1	ENSG00000136270	TBRG4
NM_012319	SLC39A6	1	9.630e-04	4	ENSG00000141424	SLC39A6
NM_012475	USP21	1	7.547e-03	4	ENSG00000143258	USP21
NM_014808	FARP2	1	2.153e-02	11	ENSG00000006607	FARP2
NM_016286	DCXR	1	1.918e-02	4	ENSG00000169738	DCXR
NM_017966	VPS37C	1	7.842e-03	5	ENSG00000167987	VPS37C
NM_018650	MARK1	1	3.113e-03	2	ENSG00000116141	MARK1
NM_019589	YLPM1	1	0.001727	2	ENSG00000119596	YLPM1
NM_020400	LPAR5	1	0.01794	2	ENSG00000184574	LPAR5
NM_020407	RHBG	1	0.003572	2	ENSG00000132677	RHBG
NM_021235	EPS15L1	1	0.002328	1	ENSG00000127527	EPS15L1
NM_024106	ZNF426	1	0.0466	3	ENSG00000130818	ZNF426
NM_031923	LOC722623	1	0.001683	2	ENSG00000165632	TAF3
NM_138803	CCDC148	1	0.008796	2	ENSG00000153237	CCDC148
NM_144698	ANKRD35	1	0.02101	7	ENSG00000198483	ANKRD35
NM_145263	SPATA18	1	0.02188	7	ENSG00000163071	SPATA18
NM_152424	AMER1	1	0.004192	3	ENSG00000184675	AMER1
NM_153235	TXLNB	1	0.004539	5	ENSG00000164440	TXLNB
NM_207370	GPR153	1	0.01283	3	ENSG00000158292	GPR153

## Sheet: S7 Methodical overview studies
Table S7. Methodical overview of compared studies.
	Species	Alignment	Test	Filter criteria/mechanisms
Clark et al. 2003	human, chimp, mouse	CLUSTALW	branch-site (old*)	· syntenic block evidence for mouse-human pairs from at least one of 3 different methods (different thresholds)
				· presence of human and chimp sequence PCR data
Arbiza et al. 2006	human, chimp, dog , mouse, rat	CLUSTALW	branch-site	· alignments > 50 bp
				· dN < 3.06, dS < 6.39
				· ≥ 3 unique bp differences between human and chimp
Bakewell et al. 2007	human, chimp, macaque	CLUSTALW	branch-site	· alignment columns with chimp sequence quality score ≥20
				· alignments ≥ 100 aa, ≤ 10% human/chimp specific aa changes, ≤ 30% macaque specific changes
Kosiol et al. 2008	human, chimp, dog ,macaque, mouse, rat,	UCSC/MULTIZ	branch-site	· bp quality ≥ 20 or converted to N
				· sequences ≥ 100 bp
				· 4 criteria for each human transcript to a non-human genome: 1.≥ 80% sequence identity, 2. ≤ 10% in gaps or low quality sequence, 3. No frame shifts unless compensated within 15 bases, 4. No in-frame stop codons and all splice sites conserved
				· of each human gene, transcripts with most successful maps to other species is selected
				· inparalog filter: no more similar BLAST hit within the same species than two orthologs with each other
Gayà-Vidal and Albà 2014	human, chimp, macaque, mouse	PRANK	branch-site	· alignment ≥ 100 aa
				· dN/dS ≤10
				· manual inspection of all cases with > 10 aa changes in the human branch
POTION 2015	(no, tool)	PRANK (default), CLUSTALW or MUSCLE	site	· TRIMAL for sequence trimming
				· PHIPACK package for recombination detection,
				· sequences without problems like invalid start/stop codons
				· absolute and relative (to ortholog group mean/median) sequence lengths
				· sequence identity metrics
				· min/max # sequences/genes in an alignment
				· removal of sequences/genes based on homology relationships
PosiGene 2017	(no, tool)	PRANK	branch-site	· GBLOCKS for column filtering
				· isoform selection and filtering based on sequence identity
				· min absolute/relative anchor sequence/alignment length remain after GBLOCKS filtering
				· min/max dN/dS
				· max. fraction and min number of positively selected sites
				· filtering of sites surrounding deleted regions
				· sister taxon present
* The original branch-site test that was used by Clark et al. was desribed in Yang and Nielsen 2002. Mol Biol Evol, 19, 908-917. The test was later improved (Zhang et al. 2005. Mol Biol Evol, 22, 2472-2479).

## Sheet: S8 Pairwise overlaps
Table S8. Pairwise overlaps of positively selected genes between studies.
	Clark 2003	Arbiza 2006	Bakewell 2007	Kosiol 2008	Gayà-Vidal & Albà 2014	POTION	PosiGene (4 species)	PosiGene (9 species)
Clark 2003	525	6	11	11	7	1	3	6
Arbiza 2006		146	36	37	29	2	11	22
Bakewell 2007			138	59	36	2	17	38
Kosiol 2008				204	40	5	19	50
Gayà-Vidal & Albà 2014					190	2	17	28
POTION						123	0	3
PosiGene (4 species)							47	28
PosiGene (9 species)								98
Note: Identifiers of PSGs were translated to ENSEMBL gene symbol. Due to this translation the number of predicted PSGs can be slightly different from the number in the original study. The original numbers for the respective studies (including PosiGene output of NCBI gene symbols): Clark: 667, Arbiza: 155, Bakewell: 154, Kosiol:233, Gayà-Vidal & Albà: 241, POTION: 130, PosiGene 4-species: 57 (40 N…

## Sheet: S9 PSGs across studies p<=0.05
Table S9. Positively selected genes identified by different studies.
Ensembl Gene Symbol	Clark et al. 2003	Arbiza et. al 2006	Bakewell et. al. 2007	Kosiol et. al 2008	GayÃ -Vidal & AlbÃ 2014	POTION	PosiGene (4 species)	PosiGene (9 species)
ABCA1	TRUE	FALSE	FALSE	FALSE	FALSE	FALSE	FALSE	FALSE
ABI3BP	TRUE	FALSE	FALSE	FALSE	FALSE	FALSE	FALSE	FALSE
ABTB1	TRUE	FALSE	FALSE	FALSE	FALSE	FALSE	FALSE	FALSE
AC009336.19	TRUE	FALSE	FALSE	FALSE	FALSE	FALSE	FALSE	FALSE
AC018901.1	TRUE	FALSE	FALSE	FALSE	FALSE	FALSE	FALSE	FALSE
ACSF2	TRUE	FALSE	FALSE	FALSE	FALSE	FALSE	FALSE	FALSE
ACSM3	TRUE	FALSE	FALSE	FALSE	FALSE	FALSE	FALSE	FALSE
ACTL7B	TRUE	FALSE	FALSE	FALSE	FALSE	FALSE	FALSE	FALSE
ADAM22	TRUE	FALSE	FALSE	FALSE	FALSE	FALSE	FALSE	FALSE
ADCYAP1	TRUE	FALSE	FALSE	TRUE	FALSE	FALSE	FALSE	FALSE
ADSL	TRUE	FALSE	FALSE	FALSE	FALSE	FALSE	FALSE	FALSE
AGTR1	TRUE	FALSE	FALSE	FALSE	FALSE	FALSE	FALSE	FALSE
AGXT	TRUE	FALSE	FALSE	FALSE	FALSE	FALSE	FALSE	FALSE
AIMP1	TRUE	FALSE	FALSE	FALSE	FALSE	FALSE	FALSE	FALSE
AKAP3	TRUE	FALSE	FALSE	FALSE	FALSE	FALSE	FALSE	FALSE
ALDH1A2	TRUE	FALSE	FALSE	FALSE	FALSE	FALSE	FALSE	FALSE
ALDH6A1	TRUE	FALSE	FALSE	FALSE	FALSE	FALSE	FALSE	FALSE
ALPK1	TRUE	FALSE	FALSE	FALSE	FALSE	FALSE	FALSE	FALSE
ALPL	TRUE	FALSE	FALSE	FALSE	FALSE	FALSE	FALSE	FALSE
AMPD3	TRUE	TRUE	TRUE	TRUE	TRUE	FALSE	FALSE	TRUE
AMT	TRUE	FALSE	FALSE	FALSE	FALSE	FALSE	FALSE	FALSE
ANKRD1	TRUE	FALSE	FALSE	FALSE	FALSE	FALSE	FALSE	FALSE
ANKRD32	TRUE	FALSE	FALSE	FALSE	FALSE	FALSE	FALSE	FALSE
ANO1	TRUE	FALSE	FALSE	FALSE	FALSE	FALSE	FALSE	FALSE
ANXA6	TRUE	FALSE	FALSE	FALSE	FALSE	FALSE	FALSE	FALSE
AP1G2	TRUE	FALSE	FALSE	FALSE	FALSE	FALSE	FALSE	FALSE
APAF1	TRUE	FALSE	FALSE	FALSE	FALSE	FALSE	FALSE	FALSE
APBB3	TRUE	FALSE	FALSE	FALSE	FALSE	FALSE	FALSE	FALSE
APC	TRUE	FALSE	FALSE	FALSE	FALSE	FALSE	FALSE	FALSE
APCS	TRUE	FALSE	FALSE	FALSE	FALSE	FALSE	FALSE	FALSE
AQP4	TRUE	FALSE	FALSE	FALSE	FALSE	FALSE	FALSE	FALSE
ARFGAP2	TRUE	FALSE	FALSE	FALSE	FALSE	FALSE	FALSE	FALSE
ARHGAP24	TRUE	FALSE	FALSE	FALSE	FALSE	FALSE	FALSE	FALSE
ARHGAP28	TRUE	TRUE	FALSE	FALSE	FALSE	FALSE	FALSE	FALSE
ARHGEF6	TRUE	FALSE	FALSE	FALSE	FALSE	FALSE	FALSE	FALSE
ARRDC1	TRUE	FALSE	FALSE	FALSE	FALSE	FALSE	FALSE	FALSE
ASAH1	TRUE	FALSE	FALSE	FALSE	FALSE	FALSE	FALSE	FALSE
ASB12	TRUE	FALSE	FALSE	FALSE	FALSE	FALSE	FALSE	FALSE
ASIP	TRUE	FALSE	FALSE	FALSE	FALSE	FALSE	FALSE	FALSE
ASRGL1	TRUE	FALSE	FALSE	FALSE	FALSE	FALSE	FALSE	FALSE
ATF6	TRUE	FALSE	FALSE	FALSE	FALSE	FALSE	FALSE	FALSE
ATG10	TRUE	FALSE	FALSE	FALSE	FALSE	FALSE	FALSE	FALSE
ATG7	TRUE	FALSE	FALSE	FALSE	FALSE	FALSE	FALSE	FALSE
ATP2C1	TRUE	FALSE	FALSE	FALSE	FALSE	FALSE	FALSE	FALSE
ATXN3	TRUE	FALSE	FALSE	FALSE	FALSE	FALSE	FALSE	FALSE
B4GALT4	TRUE	FALSE	FALSE	FALSE	FALSE	FALSE	FALSE	FALSE
BAG5	TRUE	FALSE	FALSE	FALSE	FALSE	FALSE	FALSE	FALSE
BBX	TRUE	FALSE	FALSE	FALSE	FALSE	FALSE	FALSE	FALSE
BCAR1	TRUE	FALSE	FALSE	FALSE	FALSE	FALSE	FALSE	FALSE
BCAR3	TRUE	FALSE	FALSE	FALSE	FALSE	FALSE	FALSE	FALSE
BCKDHA	TRUE	FALSE	FALSE	FALSE	FALSE	FALSE	FALSE	FALSE
BCO1	TRUE	FALSE	FALSE	FALSE	FALSE	FALSE	FALSE	FALSE
BFAR	TRUE	FALSE	FALSE	FALSE	FALSE	FALSE	FALSE	FALSE
BLVRB	TRUE	FALSE	FALSE	FALSE	FALSE	FALSE	FALSE	FALSE
BLZF1	TRUE	FALSE	FALSE	FALSE	FALSE	FALSE	FALSE	FALSE
BMP4	TRUE	FALSE	FALSE	FALSE	FALSE	FALSE	FALSE	FALSE
BMP6	TRUE	FALSE	FALSE	FALSE	FALSE	FALSE	FALSE	FALSE
BTBD16	TRUE	FALSE	FALSE	FALSE	FALSE	FALSE	FALSE	FALSE
BTD	TRUE	FALSE	FALSE	FALSE	FALSE	FALSE	FALSE	FALSE
C10orf11	TRUE	FALSE	FALSE	FALSE	FALSE	FALSE	FALSE	FALSE
C10orf12	TRUE	FALSE	FALSE	FALSE	FALSE	FALSE	FALSE	FALSE
C11orf57	TRUE	FALSE	FALSE	FALSE	FALSE	FALSE	FALSE	FALSE
C11orf74	TRUE	FALSE	FALSE	FALSE	FALSE	FALSE	FALSE	FALSE
C12orf5	TRUE	FALSE	FALSE	FALSE	FALSE	FALSE	FALSE	FALSE
C12orf66	TRUE	FALSE	FALSE	FALSE	FALSE	FALSE	FALSE	FALSE
C1QA	TRUE	FALSE	FALSE	FALSE	FALSE	FALSE	FALSE	FALSE
C1orf94	TRUE	FALSE	FALSE	FALSE	FALSE	FALSE	FALSE	FALSE
C3orf52	TRUE	FALSE	FALSE	FALSE	FALSE	FALSE	FALSE	FALSE
C4orf22	TRUE	FALSE	FALSE	FALSE	FALSE	FALSE	FALSE	FALSE
C7orf31	TRUE	FALSE	FALSE	FALSE	FALSE	FALSE	FALSE	FALSE
C7orf62	TRUE	FALSE	FALSE	FALSE	FALSE	FALSE	FALSE	FALSE
C8orf4	TRUE	FALSE	FALSE	FALSE	FALSE	FALSE	FALSE	FALSE
CA3	TRUE	FALSE	FALSE	FALSE	FALSE	FALSE	FALSE	FALSE
CACNA2D1	TRUE	FALSE	FALSE	FALSE	FALSE	FALSE	FALSE	FALSE
CAP2	TRUE	FALSE	FALSE	FALSE	FALSE	FALSE	FALSE	FALSE
CAPN6	TRUE	FALSE	FALSE	FALSE	FALSE	FALSE	FALSE	FALSE
CARTPT	TRUE	FALSE	FALSE	FALSE	FALSE	FALSE	FALSE	FALSE
CASS4	TRUE	FALSE	FALSE	FALSE	FALSE	FALSE	FALSE	FALSE
CCDC106	TRUE	FALSE	FALSE	FALSE	FALSE	FALSE	FALSE	FALSE
CCDC126	TRUE	FALSE	FALSE	FALSE	FALSE	FALSE	FALSE	FALSE
CCDC22	TRUE	FALSE	FALSE	FALSE	FALSE	FALSE	FALSE	FALSE
CCDC59	TRUE	FALSE	FALSE	FALSE	FALSE	FALSE	FALSE	FALSE
CCDC91	TRUE	FALSE	FALSE	FALSE	FALSE	FALSE	FALSE	FALSE
CD2BP2	TRUE	FALSE	FALSE	FALSE	FALSE	FALSE	FALSE	FALSE
CDC37L1	TRUE	FALSE	FALSE	FALSE	FALSE	FALSE	FALSE	FALSE
CDKN3	TRUE	FALSE	FALSE	FALSE	FALSE	FALSE	FALSE	FALSE
CDON	TRUE	FALSE	FALSE	FALSE	FALSE	FALSE	FALSE	FALSE
CDX4	TRUE	FALSE	FALSE	FALSE	FALSE	FALSE	FALSE	FALSE
CELF6	TRUE	FALSE	FALSE	FALSE	FALSE	FALSE	FALSE	FALSE
CEP72	TRUE	FALSE	FALSE	FALSE	FALSE	FALSE	FALSE	FALSE
CER1	TRUE	FALSE	FALSE	FALSE	FALSE	FALSE	FALSE	FALSE
CFP	TRUE	FALSE	FALSE	FALSE	FALSE	FALSE	FALSE	FALSE
CHMP4C	TRUE	FALSE	FALSE	FALSE	FALSE	FALSE	FALSE	FALSE
CHRND	TRUE	FALSE	FALSE	FALSE	FALSE	FALSE	FALSE	FALSE
CHST14	TRUE	FALSE	FALSE	FALSE	FALSE	FALSE	FALSE	FALSE
CHUK	TRUE	FALSE	FALSE	FALSE	FALSE	FALSE	FALSE	FALSE
CLPX	TRUE	FALSE	FALSE	FALSE	FALSE	FALSE	FALSE	FALSE
CLYBL	TRUE	FALSE	FALSE	FALSE	FALSE	FALSE	FALSE	FALSE
CNNM1	TRUE	FALSE	FALSE	FALSE	FALSE	FALSE	FALSE	FALSE
CNTNAP4	TRUE	FALSE	FALSE	FALSE	FALSE	FALSE	FALSE	FALSE
COG4	TRUE	FALSE	FALSE	FALSE	FALSE	FALSE	FALSE	FALSE
COL10A1	TRUE	FALSE	FALSE	FALSE	FALSE	FALSE	FALSE	FALSE
COL4A1	TRUE	FALSE	FALSE	FALSE	FALSE	FALSE	FALSE	FALSE
COL6A1	TRUE	FALSE	FALSE	FALSE	FALSE	FALSE	FALSE	FALSE
COL9A1	TRUE	FALSE	FALSE	FALSE	FALSE	FALSE	FALSE	FALSE
COQ6	TRUE	FALSE	FALSE	FALSE	FALSE	FALSE	FALSE	FALSE
CPEB1	TRUE	FALSE	FALSE	FALSE	FALSE	FALSE	FALSE	FALSE
CPNE3	TRUE	FALSE	FALSE	FALSE	FALSE	FALSE	FALSE	FALSE
CREB3L1	TRUE	FALSE	FALSE	FALSE	FALSE	FALSE	FALSE	FALSE
CREM	TRUE	FALSE	FALSE	FALSE	FALSE	FALSE	FALSE	FALSE
CRISPLD1	TRUE	FALSE	FALSE	FALSE	FALSE	FALSE	FALSE	FALSE
CRYBB1	TRUE	FALSE	FALSE	FALSE	FALSE	FALSE	FALSE	FALSE
CSGALNACT1	TRUE	FALSE	FALSE	FALSE	FALSE	FALSE	FALSE	FALSE
CSMD1	TRUE	FALSE	FALSE	FALSE	FALSE	FALSE	FALSE	FALSE
CST2	TRUE	FALSE	FALSE	FALSE	FALSE	FALSE	FALSE	FALSE
CTRL	TRUE	FALSE	FALSE	FALSE	FALSE	FALSE	FALSE	FALSE
CWC27	TRUE	FALSE	FALSE	FALSE	FALSE	FALSE	FALSE	FALSE
CYP4B1	TRUE	FALSE	FALSE	FALSE	FALSE	FALSE	FALSE	FALSE
CYP51A1	TRUE	FALSE	FALSE	FALSE	FALSE	FALSE	FALSE	FALSE
CYR61	TRUE	FALSE	FALSE	FALSE	FALSE	FALSE	FALSE	FALSE
DACT1	TRUE	FALSE	FALSE	FALSE	FALSE	FALSE	FALSE	FALSE
DBNDD1	TRUE	FALSE	FALSE	FALSE	FALSE	FALSE	FALSE	FALSE
DCAF17	TRUE	FALSE	FALSE	FALSE	FALSE	FALSE	FALSE	FALSE
DCAKD	TRUE	FALSE	FALSE	FALSE	FALSE	FALSE	FALSE	FALSE
DCXR	TRUE	FALSE	TRUE	FALSE	TRUE	FALSE	TRUE	TRUE
DDX18	TRUE	FALSE	FALSE	FALSE	FALSE	FALSE	FALSE	FALSE
DENND1C	TRUE	FALSE	FALSE	FALSE	FALSE	FALSE	FALSE	FALSE
DFFA	TRUE	FALSE	FALSE	FALSE	FALSE	FALSE	FALSE	FALSE
DIAPH1	TRUE	FALSE	FALSE	FALSE	FALSE	FALSE	FALSE	FALSE
DMRT3	TRUE	FALSE	FALSE	FALSE	FALSE	FALSE	FALSE	FALSE
DNAJC12	TRUE	FALSE	FALSE	FALSE	FALSE	FALSE	FALSE	FALSE
DNAJC28	TRUE	FALSE	FALSE	FALSE	FALSE	FALSE	FALSE	FALSE
DNAL1	TRUE	FALSE	FALSE	FALSE	FALSE	FALSE	FALSE	FALSE
DPH2	TRUE	FALSE	FALSE	FALSE	FALSE	FALSE	FALSE	FALSE
DPP3	TRUE	FALSE	FALSE	TRUE	FALSE	FALSE	FALSE	FALSE
DUS2	TRUE	FALSE	FALSE	FALSE	FALSE	FALSE	FALSE	FALSE
EDEM3	TRUE	FALSE	FALSE	FALSE	FALSE	FALSE	FALSE	FALSE
EHF	TRUE	FALSE	FALSE	FALSE	FALSE	FALSE	FALSE	FALSE
EHHADH	TRUE	FALSE	FALSE	FALSE	FALSE	FALSE	FALSE	FALSE
EI24	TRUE	FALSE	FALSE	FALSE	FALSE	FALSE	FALSE	FALSE
ELAC2	TRUE	FALSE	FALSE	FALSE	FALSE	FALSE	FALSE	FALSE
ELOVL3	TRUE	FALSE	FALSE	FALSE	FALSE	FALSE	FALSE	FALSE
ELP4	TRUE	TRUE	FALSE	FALSE	FALSE	FALSE	FALSE	FALSE
EMG1	TRUE	FALSE	FALSE	FALSE	FALSE	FALSE	FALSE	FALSE
EMILIN1	TRUE	FALSE	FALSE	FALSE	FALSE	FALSE	FALSE	FALSE
ENPEP	TRUE	FALSE	FALSE	FALSE	FALSE	FALSE	FALSE	FALSE
EPC2	TRUE	FALSE	FALSE	FALSE	FALSE	FALSE	FALSE	FALSE
EPHB6	TRUE	FALSE	FALSE	FALSE	FALSE	FALSE	FALSE	FALSE
EPHX1	TRUE	FALSE	FALSE	FALSE	FALSE	FALSE	FALSE	FALSE
EPRS	TRUE	FALSE	FALSE	FALSE	FALSE	FALSE	FALSE	FALSE
EPS8L1	TRUE	FALSE	FALSE	FALSE	FALSE	FALSE	FALSE	FALSE
EPX	TRUE	FALSE	FALSE	FALSE	FALSE	FALSE	FALSE	FALSE
ERLEC1	TRUE	FALSE	FALSE	FALSE	FALSE	FALSE	FALSE	FALSE
ESF1	TRUE	FALSE	FALSE	FALSE	FALSE	FALSE	FALSE	FALSE
ETV1	TRUE	FALSE	FALSE	FALSE	FALSE	FALSE	FALSE	FALSE
ETV5	TRUE	FALSE	FALSE	FALSE	FALSE	FALSE	FALSE	FALSE
EVA1C	TRUE	FALSE	FALSE	FALSE	FALSE	FALSE	FALSE	FALSE
EXOSC3	TRUE	FALSE	FALSE	FALSE	FALSE	FALSE	FALSE	FALSE
EXT2	TRUE	FALSE	FALSE	FALSE	FALSE	FALSE	FALSE	FALSE
EYA1	TRUE	FALSE	FALSE	FALSE	FALSE	FALSE	FALSE	FALSE
EYA4	TRUE	FALSE	FALSE	FALSE	FALSE	FALSE	FALSE	FALSE
F13B	TRUE	FALSE	FALSE	FALSE	FALSE	FALSE	FALSE	FALSE
FAAH	TRUE	FALSE	FALSE	FALSE	FALSE	FALSE	FALSE	FALSE
FAM131B	TRUE	FALSE	FALSE	FALSE	FALSE	FALSE	FALSE	FALSE
FAM155B	TRUE	FALSE	FALSE	FALSE	FALSE	FALSE	FALSE	FALSE
FAM20B	TRUE	FALSE	FALSE	FALSE	FALSE	FALSE	FALSE	FALSE
FAM53C	TRUE	FALSE	FALSE	FALSE	FALSE	FALSE	FALSE	FALSE
FAM71F1	TRUE	FALSE	FALSE	FALSE	FALSE	FALSE	FALSE	FALSE
FARP2	TRUE	FALSE	FALSE	FALSE	TRUE	FALSE	TRUE	TRUE
FARSA	TRUE	FALSE	FALSE	FALSE	FALSE	FALSE	FALSE	FALSE
FBP1	TRUE	FALSE	FALSE	FALSE	FALSE	FALSE	FALSE	FALSE
FBXO24	TRUE	FALSE	FALSE	FALSE	FALSE	FALSE	FALSE	FALSE
FBXO34	TRUE	FALSE	FALSE	FALSE	FALSE	FALSE	FALSE	FALSE
FGF23	TRUE	FALSE	FALSE	FALSE	FALSE	FALSE	FALSE	FALSE
FIG4	TRUE	FALSE	FALSE	FALSE	FALSE	FALSE	FALSE	FALSE
FKBP10	TRUE	FALSE	FALSE	FALSE	FALSE	FALSE	FALSE	FALSE
FN3KRP	TRUE	FALSE	FALSE	FALSE	FALSE	FALSE	FALSE	FALSE
FOXI1	TRUE	FALSE	FALSE	FALSE	FALSE	FALSE	FALSE	FALSE
FOXN1	TRUE	FALSE	FALSE	FALSE	FALSE	FALSE	FALSE	FALSE
FOXP2	TRUE	FALSE	FALSE	FALSE	FALSE	FALSE	FALSE	FALSE
FRS2	TRUE	FALSE	FALSE	FALSE	FALSE	FALSE	FALSE	FALSE
FTSJ3	TRUE	FALSE	FALSE	FALSE	FALSE	FALSE	FALSE	FALSE
GAB1	TRUE	FALSE	FALSE	FALSE	FALSE	FALSE	FALSE	FALSE
GALNT4	TRUE	FALSE	FALSE	FALSE	FALSE	FALSE	FALSE	FALSE
GAMT	TRUE	FALSE	FALSE	FALSE	FALSE	FALSE	FALSE	FALSE
GAR1	TRUE	FALSE	FALSE	FALSE	FALSE	FALSE	FALSE	FALSE
GCAT	TRUE	FALSE	FALSE	FALSE	FALSE	FALSE	FALSE	FALSE
GDPD5	TRUE	FALSE	FALSE	FALSE	FALSE	FALSE	FALSE	FALSE
GEMIN4	TRUE	FALSE	FALSE	FALSE	TRUE	FALSE	FALSE	FALSE
GIF	TRUE	FALSE	FALSE	FALSE	FALSE	FALSE	FALSE	FALSE
GIPC2	TRUE	FALSE	FALSE	FALSE	FALSE	FALSE	FALSE	FALSE
GLI1	TRUE	FALSE	FALSE	FALSE	FALSE	FALSE	FALSE	FALSE
GLRX3	TRUE	FALSE	FALSE	FALSE	FALSE	FALSE	FALSE	FALSE
GNRHR	TRUE	FALSE	FALSE	FALSE	FALSE	FALSE	FALSE	FALSE
GPR174	TRUE	FALSE	FALSE	FALSE	FALSE	FALSE	FALSE	FALSE
GPR65	TRUE	FALSE	FALSE	FALSE	FALSE	FALSE	FALSE	FALSE
GPR84	TRUE	FALSE	FALSE	FALSE	FALSE	FALSE	FALSE	FALSE
GRK4	TRUE	FALSE	FALSE	FALSE	FALSE	FALSE	FALSE	FALSE
GRM8	TRUE	FALSE	FALSE	FALSE	FALSE	FALSE	FALSE	FALSE
GRWD1	TRUE	FALSE	FALSE	FALSE	FALSE	FALSE	FALSE	FALSE
GSTTP2	TRUE	FALSE	FALSE	FALSE	FALSE	FALSE	FALSE	FALSE
GSTZ1	TRUE	FALSE	FALSE	FALSE	FALSE	FALSE	FALSE	FALSE
GTSE1	TRUE	FALSE	FALSE	FALSE	FALSE	FALSE	FALSE	FALSE
GZMM	TRUE	FALSE	FALSE	FALSE	FALSE	FALSE	FALSE	FALSE
HAL	TRUE	FALSE	FALSE	FALSE	FALSE	FALSE	FALSE	FALSE
HAUS4	TRUE	FALSE	FALSE	FALSE	FALSE	FALSE	FALSE	FALSE
HBS1L	TRUE	FALSE	FALSE	FALSE	FALSE	FALSE	FALSE	FALSE
HGD	TRUE	FALSE	FALSE	FALSE	FALSE	FALSE	FALSE	FALSE
HIVEP1	TRUE	FALSE	FALSE	FALSE	FALSE	FALSE	FALSE	FALSE
HKDC1	TRUE	FALSE	FALSE	FALSE	FALSE	FALSE	FALSE	FALSE
HMCES	TRUE	FALSE	FALSE	FALSE	FALSE	FALSE	FALSE	FALSE
HNRNPUL1	TRUE	FALSE	FALSE	FALSE	FALSE	FALSE	FALSE	FALSE
HOXA5	TRUE	FALSE	FALSE	FALSE	FALSE	FALSE	FALSE	FALSE
HOXD4	TRUE	FALSE	FALSE	FALSE	FALSE	FALSE	FALSE	FALSE
HSPD1	TRUE	FALSE	FALSE	FALSE	FALSE	FALSE	FALSE	FALSE
HTATIP2	TRUE	FALSE	FALSE	FALSE	FALSE	FALSE	FALSE	FALSE
HYAL1	TRUE	FALSE	FALSE	FALSE	FALSE	FALSE	FALSE	FALSE
ICAM1	TRUE	FALSE	TRUE	TRUE	FALSE	FALSE	FALSE	FALSE
IDH3G	TRUE	FALSE	FALSE	FALSE	FALSE	FALSE	FALSE	FALSE
IFRD2	TRUE	FALSE	FALSE	FALSE	FALSE	FALSE	FALSE	FALSE
IFT57	TRUE	FALSE	FALSE	FALSE	FALSE	FALSE	FALSE	FALSE
IKBKAP	TRUE	FALSE	FALSE	FALSE	FALSE	FALSE	FALSE	FALSE
IL15RA	TRUE	FALSE	FALSE	FALSE	FALSE	FALSE	FALSE	FALSE
INHBC	TRUE	FALSE	FALSE	FALSE	FALSE	FALSE	FALSE	FALSE
INPP5F	TRUE	FALSE	FALSE	FALSE	FALSE	FALSE	FALSE	FALSE
IQCB1	TRUE	FALSE	FALSE	FALSE	FALSE	FALSE	FALSE	FALSE
IRAK3	TRUE	FALSE	FALSE	FALSE	FALSE	FALSE	FALSE	FALSE
IRS1	TRUE	FALSE	FALSE	FALSE	FALSE	FALSE	FALSE	FALSE
ITGB5	TRUE	FALSE	FALSE	FALSE	FALSE	FALSE	FALSE	FALSE
ITGB6	TRUE	FALSE	FALSE	FALSE	FALSE	FALSE	FALSE	FALSE
KBTBD4	TRUE	FALSE	FALSE	FALSE	FALSE	FALSE	FALSE	FALSE
KCNA3	TRUE	FALSE	FALSE	FALSE	FALSE	FALSE	FALSE	FALSE
KCNE5	TRUE	FALSE	FALSE	FALSE	FALSE	FALSE	FALSE	FALSE
KIF12	TRUE	FALSE	FALSE	FALSE	FALSE	FALSE	FALSE	FALSE
KIF18A	TRUE	FALSE	FALSE	FALSE	FALSE	FALSE	FALSE	FALSE
KIRREL2	TRUE	FALSE	FALSE	FALSE	FALSE	FALSE	FALSE	FALSE
KL	TRUE	FALSE	FALSE	FALSE	FALSE	FALSE	FALSE	FALSE
KNTC1	TRUE	FALSE	FALSE	FALSE	FALSE	FALSE	FALSE	FALSE
KRT4	TRUE	FALSE	FALSE	FALSE	FALSE	FALSE	FALSE	FALSE
L3HYPDH	TRUE	FALSE	FALSE	FALSE	FALSE	FALSE	FALSE	FALSE
LAMB2	TRUE	FALSE	FALSE	FALSE	FALSE	FALSE	FALSE	FALSE
LAMC1	TRUE	FALSE	FALSE	FALSE	FALSE	FALSE	FALSE	FALSE
LBH	TRUE	FALSE	FALSE	FALSE	FALSE	FALSE	FALSE	FALSE
LBR	TRUE	FALSE	FALSE	FALSE	FALSE	FALSE	FALSE	FALSE
LETMD1	TRUE	FALSE	FALSE	FALSE	FALSE	FALSE	FALSE	FALSE
LGI3	TRUE	FALSE	FALSE	FALSE	FALSE	FALSE	FALSE	FALSE
LGMN	TRUE	FALSE	FALSE	FALSE	FALSE	FALSE	FALSE	FALSE
LGR5	TRUE	FALSE	FALSE	FALSE	FALSE	FALSE	FALSE	FALSE
LIM2	TRUE	FALSE	FALSE	FALSE	FALSE	FALSE	FALSE	FALSE
LIN28A	TRUE	FALSE	FALSE	FALSE	FALSE	FALSE	FALSE	FALSE
LMAN1	TRUE	FALSE	FALSE	FALSE	FALSE	FALSE	FALSE	FALSE
LMLN	TRUE	FALSE	FALSE	FALSE	FALSE	FALSE	FALSE	FALSE
LPAR3	TRUE	FALSE	FALSE	FALSE	FALSE	FALSE	FALSE	FALSE
LRIT1	TRUE	FALSE	FALSE	FALSE	FALSE	FALSE	FALSE	FALSE
LRRC2	TRUE	FALSE	FALSE	FALSE	FALSE	FALSE	FALSE	FALSE
LRRC39	TRUE	FALSE	FALSE	FALSE	FALSE	FALSE	FALSE	FALSE
LRRC40	TRUE	FALSE	FALSE	FALSE	FALSE	FALSE	FALSE	FALSE
LYRM2	TRUE	FALSE	FALSE	FALSE	FALSE	FALSE	FALSE	FALSE
MAGOHB	TRUE	FALSE	FALSE	FALSE	FALSE	FALSE	FALSE	FALSE
MAN1A2	TRUE	FALSE	FALSE	FALSE	FALSE	FALSE	FALSE	FALSE
MAP7D2	TRUE	FALSE	FALSE	FALSE	FALSE	FALSE	FALSE	FALSE
MAPK8IP1	TRUE	FALSE	FALSE	FALSE	FALSE	FALSE	FALSE	FALSE
MARK1	TRUE	FALSE	TRUE	TRUE	FALSE	FALSE	TRUE	FALSE
MARS	TRUE	FALSE	FALSE	FALSE	FALSE	FALSE	FALSE	FALSE
MATR3	TRUE	FALSE	FALSE	FALSE	FALSE	FALSE	FALSE	FALSE
MCTP1	TRUE	FALSE	FALSE	FALSE	FALSE	FALSE	FALSE	FALSE
MDH1	TRUE	FALSE	FALSE	FALSE	FALSE	FALSE	FALSE	FALSE
MEOX2	TRUE	FALSE	FALSE	FALSE	FALSE	FALSE	FALSE	FALSE
METTL13	TRUE	FALSE	FALSE	FALSE	FALSE	FALSE	FALSE	FALSE
MGP	TRUE	FALSE	FALSE	FALSE	FALSE	FALSE	FALSE	FALSE
MICU2	TRUE	FALSE	FALSE	FALSE	FALSE	FALSE	FALSE	FALSE
MID2	TRUE	FALSE	FALSE	FALSE	FALSE	FALSE	FALSE	FALSE
MIXL1	TRUE	FALSE	FALSE	FALSE	FALSE	FALSE	FALSE	FALSE
MKL1	TRUE	FALSE	FALSE	FALSE	FALSE	FALSE	FALSE	FALSE
MMP14	TRUE	FALSE	FALSE	FALSE	FALSE	FALSE	FALSE	FALSE
MMP20	TRUE	FALSE	FALSE	FALSE	FALSE	FALSE	FALSE	FALSE
MOGS	TRUE	FALSE	FALSE	FALSE	FALSE	FALSE	FALSE	FALSE
MREG	TRUE	FALSE	FALSE	FALSE	FALSE	FALSE	FALSE	FALSE
MRPL37	TRUE	FALSE	FALSE	FALSE	FALSE	FALSE	FALSE	FALSE
MRPS18B	TRUE	FALSE	FALSE	FALSE	FALSE	FALSE	FALSE	FALSE
MRPS7	TRUE	FALSE	FALSE	FALSE	FALSE	FALSE	FALSE	FALSE
MSRA	TRUE	FALSE	FALSE	FALSE	FALSE	FALSE	FALSE	FALSE
MTHFD1	TRUE	FALSE	FALSE	FALSE	FALSE	FALSE	FALSE	FALSE
MTMR14	TRUE	FALSE	FALSE	FALSE	FALSE	FALSE	FALSE	FALSE
MTNR1A	TRUE	FALSE	FALSE	FALSE	FALSE	FALSE	FALSE	FALSE
MYBPC3	TRUE	FALSE	FALSE	FALSE	FALSE	FALSE	FALSE	FALSE
MYEF2	TRUE	FALSE	FALSE	FALSE	FALSE	FALSE	FALSE	FALSE
MYO3A	TRUE	FALSE	FALSE	FALSE	FALSE	FALSE	FALSE	FALSE
NAA11	TRUE	FALSE	FALSE	FALSE	FALSE	FALSE	FALSE	FALSE
NAP1L4	TRUE	FALSE	FALSE	FALSE	FALSE	FALSE	FALSE	FALSE
NAT1	TRUE	FALSE	FALSE	FALSE	FALSE	FALSE	FALSE	FALSE
NCF2	TRUE	FALSE	FALSE	FALSE	FALSE	FALSE	FALSE	FALSE
NDST2	TRUE	FALSE	FALSE	FALSE	FALSE	FALSE	FALSE	FALSE
NEK6	TRUE	FALSE	FALSE	FALSE	FALSE	FALSE	FALSE	FALSE
NEUROG1	TRUE	FALSE	FALSE	FALSE	FALSE	FALSE	FALSE	FALSE
NFE2L3	TRUE	FALSE	FALSE	FALSE	FALSE	FALSE	FALSE	FALSE
NGRN	TRUE	FALSE	FALSE	FALSE	FALSE	FALSE	FALSE	FALSE
NICN1	TRUE	FALSE	FALSE	FALSE	FALSE	FALSE	FALSE	FALSE
NKG7	TRUE	FALSE	FALSE	FALSE	FALSE	FALSE	FALSE	FALSE
NLGN3	TRUE	FALSE	FALSE	FALSE	FALSE	FALSE	FALSE	FALSE
NLN	TRUE	FALSE	FALSE	FALSE	FALSE	FALSE	FALSE	FALSE
NMD3	TRUE	FALSE	FALSE	FALSE	FALSE	FALSE	FALSE	FALSE
NOD2	TRUE	FALSE	FALSE	FALSE	FALSE	FALSE	FALSE	FALSE
NOP58	TRUE	FALSE	FALSE	FALSE	FALSE	FALSE	FALSE	FALSE
NPFFR1	TRUE	FALSE	FALSE	FALSE	FALSE	FALSE	FALSE	FALSE
NPFFR2	TRUE	FALSE	FALSE	FALSE	FALSE	FALSE	FALSE	FALSE
NRIP1	TRUE	FALSE	FALSE	FALSE	FALSE	FALSE	FALSE	FALSE
NT5C1A	TRUE	FALSE	FALSE	FALSE	FALSE	FALSE	FALSE	FALSE
NT5C3B	TRUE	FALSE	FALSE	FALSE	FALSE	FALSE	FALSE	FALSE
NTF3	TRUE	FALSE	FALSE	FALSE	FALSE	FALSE	FALSE	FALSE
NTN4	TRUE	FALSE	FALSE	FALSE	FALSE	FALSE	FALSE	FALSE
NUDT9	TRUE	FALSE	FALSE	FALSE	FALSE	FALSE	FALSE	FALSE
NUP107	TRUE	FALSE	FALSE	FALSE	FALSE	FALSE	FALSE	FALSE
NUP153	TRUE	FALSE	FALSE	FALSE	FALSE	FALSE	FALSE	FALSE
NUP155	TRUE	FALSE	FALSE	FALSE	FALSE	FALSE	FALSE	FALSE
OGDHL	TRUE	FALSE	FALSE	FALSE	FALSE	FALSE	FALSE	FALSE
OMP	TRUE	FALSE	FALSE	FALSE	FALSE	FALSE	FALSE	FALSE
OR12D3	TRUE	FALSE	FALSE	FALSE	FALSE	FALSE	FALSE	FALSE
OR1D2	TRUE	FALSE	FALSE	FALSE	FALSE	FALSE	FALSE	FALSE
OR2F1	TRUE	FALSE	FALSE	FALSE	FALSE	FALSE	FALSE	FALSE
OR3A3	TRUE	FALSE	FALSE	TRUE	FALSE	FALSE	FALSE	FALSE
OR5I1	TRUE	FALSE	FALSE	FALSE	FALSE	FALSE	FALSE	FALSE
ORC4	TRUE	FALSE	FALSE	FALSE	FALSE	FALSE	FALSE	FALSE
OSCP1	TRUE	FALSE	FALSE	FALSE	FALSE	FALSE	FALSE	FALSE
OTOR	TRUE	FALSE	FALSE	FALSE	FALSE	FALSE	FALSE	FALSE
PAPPA	TRUE	FALSE	FALSE	FALSE	FALSE	FALSE	FALSE	FALSE
PARP3	TRUE	FALSE	FALSE	FALSE	FALSE	FALSE	FALSE	FALSE
PCCB	TRUE	FALSE	FALSE	FALSE	FALSE	FALSE	FALSE	FALSE
PCDH7	TRUE	FALSE	FALSE	FALSE	FALSE	FALSE	FALSE	FALSE
PDCD4	TRUE	FALSE	FALSE	FALSE	FALSE	FALSE	FALSE	FALSE
PDCL	TRUE	FALSE	FALSE	FALSE	FALSE	FALSE	FALSE	FALSE
PDE1B	TRUE	FALSE	FALSE	FALSE	FALSE	FALSE	FALSE	FALSE
PDK1	TRUE	FALSE	FALSE	FALSE	FALSE	FALSE	FALSE	FALSE
PDLIM5	TRUE	FALSE	FALSE	FALSE	FALSE	FALSE	FALSE	FALSE
PEX3	TRUE	FALSE	FALSE	FALSE	FALSE	FALSE	FALSE	FALSE
PFDN1	TRUE	FALSE	FALSE	FALSE	FALSE	FALSE	FALSE	FALSE
PGR	TRUE	FALSE	FALSE	FALSE	FALSE	FALSE	FALSE	FALSE
PHACTR2	TRUE	FALSE	FALSE	FALSE	FALSE	FALSE	FALSE	FALSE
PHACTR3	TRUE	FALSE	FALSE	FALSE	FALSE	FALSE	FALSE	FALSE
PHKA1	TRUE	FALSE	FALSE	FALSE	FALSE	FALSE	FALSE	FALSE
PHLDB2	TRUE	FALSE	FALSE	FALSE	FALSE	FALSE	FALSE	FALSE
PIGC	TRUE	FALSE	FALSE	FALSE	FALSE	FALSE	FALSE	FALSE
PIGS	TRUE	FALSE	FALSE	FALSE	FALSE	FALSE	FALSE	FALSE
PIP4K2C	TRUE	FALSE	FALSE	FALSE	FALSE	TRUE	FALSE	FALSE
PLBD1	TRUE	FALSE	FALSE	FALSE	FALSE	FALSE	FALSE	FALSE
PLD3	TRUE	FALSE	FALSE	FALSE	FALSE	FALSE	FALSE	FALSE
PLLP	TRUE	FALSE	FALSE	FALSE	FALSE	FALSE	FALSE	FALSE
PLOD1	TRUE	FALSE	FALSE	FALSE	FALSE	FALSE	FALSE	FALSE
PLSCR4	TRUE	FALSE	FALSE	FALSE	FALSE	FALSE	FALSE	FALSE
PLXDC2	TRUE	FALSE	FALSE	FALSE	FALSE	FALSE	FALSE	FALSE
PLXNC1	TRUE	FALSE	FALSE	FALSE	FALSE	FALSE	FALSE	FALSE
PMF1	TRUE	FALSE	FALSE	FALSE	FALSE	FALSE	FALSE	FALSE
POC5	TRUE	FALSE	FALSE	FALSE	FALSE	FALSE	FALSE	FALSE
POLE2	TRUE	FALSE	FALSE	FALSE	FALSE	FALSE	FALSE	FALSE
POLE3	TRUE	FALSE	FALSE	FALSE	FALSE	FALSE	FALSE	FALSE
POMGNT1	TRUE	FALSE	FALSE	FALSE	FALSE	FALSE	FALSE	FALSE
POU2AF1	TRUE	FALSE	FALSE	FALSE	FALSE	FALSE	FALSE	FALSE
POU2F3	TRUE	FALSE	FALSE	FALSE	TRUE	FALSE	FALSE	FALSE
PPA1	TRUE	FALSE	FALSE	FALSE	FALSE	FALSE	FALSE	FALSE
PPARG	TRUE	FALSE	FALSE	FALSE	FALSE	FALSE	FALSE	FALSE
PPFIA1	TRUE	FALSE	FALSE	FALSE	FALSE	FALSE	FALSE	FALSE
PPIC	TRUE	FALSE	FALSE	FALSE	FALSE	FALSE	FALSE	FALSE
PPL	TRUE	FALSE	FALSE	FALSE	FALSE	FALSE	FALSE	FALSE
PRKD1	TRUE	FALSE	FALSE	FALSE	FALSE	FALSE	FALSE	FALSE
PRM3	TRUE	FALSE	FALSE	FALSE	FALSE	FALSE	FALSE	FALSE
PRND	TRUE	FALSE	FALSE	FALSE	FALSE	FALSE	FALSE	FALSE
PRRC1	TRUE	FALSE	FALSE	FALSE	FALSE	FALSE	FALSE	FALSE
PRRG2	TRUE	FALSE	FALSE	FALSE	FALSE	FALSE	FALSE	FALSE
PSMB4	TRUE	FALSE	FALSE	FALSE	FALSE	FALSE	FALSE	FALSE
PSMB7	TRUE	FALSE	FALSE	FALSE	FALSE	FALSE	FALSE	FALSE
PUS7L	TRUE	FALSE	FALSE	FALSE	FALSE	FALSE	FALSE	FALSE
RAB22A	TRUE	FALSE	FALSE	FALSE	FALSE	FALSE	FALSE	FALSE
RAB27A	TRUE	FALSE	FALSE	FALSE	FALSE	FALSE	FALSE	FALSE
RAB33A	TRUE	FALSE	FALSE	FALSE	FALSE	FALSE	FALSE	FALSE
RAG1	TRUE	FALSE	FALSE	FALSE	FALSE	FALSE	FALSE	FALSE
RANBP17	TRUE	FALSE	FALSE	FALSE	FALSE	FALSE	FALSE	FALSE
RAP2A	TRUE	FALSE	FALSE	FALSE	FALSE	FALSE	FALSE	FALSE
RARS	TRUE	FALSE	FALSE	FALSE	FALSE	FALSE	FALSE	FALSE
RBM6	TRUE	FALSE	FALSE	FALSE	FALSE	FALSE	FALSE	FALSE
RBP2	TRUE	FALSE	FALSE	FALSE	FALSE	FALSE	FALSE	FALSE
RCBTB1	TRUE	FALSE	FALSE	FALSE	FALSE	FALSE	FALSE	FALSE
RCOR1	TRUE	FALSE	FALSE	FALSE	FALSE	FALSE	FALSE	FALSE
RFXAP	TRUE	FALSE	FALSE	FALSE	FALSE	FALSE	FALSE	FALSE
RGR	TRUE	FALSE	FALSE	FALSE	FALSE	FALSE	FALSE	FALSE
RHOC	TRUE	FALSE	FALSE	FALSE	FALSE	FALSE	FALSE	FALSE
RHOD	TRUE	FALSE	FALSE	FALSE	FALSE	FALSE	FALSE	FALSE
RMI1	TRUE	TRUE	TRUE	TRUE	FALSE	FALSE	FALSE	TRUE
RNF139	TRUE	FALSE	FALSE	FALSE	FALSE	FALSE	FALSE	FALSE
RNF181	TRUE	FALSE	FALSE	FALSE	FALSE	FALSE	FALSE	FALSE
RNF40	TRUE	FALSE	FALSE	FALSE	FALSE	FALSE	FALSE	FALSE
ROCK1	TRUE	FALSE	FALSE	FALSE	FALSE	FALSE	FALSE	FALSE
RP11-574K11.31	TRUE	FALSE	FALSE	FALSE	FALSE	FALSE	FALSE	FALSE
RPL14	TRUE	FALSE	FALSE	FALSE	FALSE	FALSE	FALSE	FALSE
RPP38	TRUE	FALSE	FALSE	FALSE	FALSE	FALSE	FALSE	FALSE
RPS6KB2	TRUE	FALSE	FALSE	FALSE	FALSE	FALSE	FALSE	FALSE
RRM2	TRUE	FALSE	FALSE	FALSE	FALSE	FALSE	FALSE	FALSE
RRNAD1	TRUE	FALSE	FALSE	FALSE	FALSE	FALSE	FALSE	FALSE
RRP9	TRUE	FALSE	FALSE	FALSE	FALSE	FALSE	FALSE	FALSE
RTN2	TRUE	FALSE	FALSE	FALSE	FALSE	FALSE	FALSE	FALSE
RYK	TRUE	FALSE	FALSE	FALSE	FALSE	FALSE	FALSE	FALSE
S1PR1	TRUE	FALSE	FALSE	FALSE	FALSE	FALSE	FALSE	FALSE
SACS	TRUE	FALSE	FALSE	FALSE	FALSE	FALSE	FALSE	FALSE
SASH3	TRUE	FALSE	FALSE	FALSE	FALSE	FALSE	FALSE	FALSE
SCRN1	TRUE	FALSE	FALSE	FALSE	FALSE	FALSE	FALSE	FALSE
SCUBE2	TRUE	FALSE	FALSE	FALSE	FALSE	FALSE	FALSE	FALSE
SEC13	TRUE	FALSE	FALSE	FALSE	FALSE	FALSE	FALSE	FALSE
SEC24C	TRUE	FALSE	FALSE	FALSE	FALSE	FALSE	FALSE	FALSE
SEMA3B	TRUE	FALSE	FALSE	FALSE	FALSE	FALSE	FALSE	FALSE
SENP1	TRUE	FALSE	FALSE	FALSE	FALSE	FALSE	FALSE	FALSE
SEPT4	TRUE	FALSE	FALSE	FALSE	FALSE	FALSE	FALSE	FALSE
SERHL	TRUE	FALSE	FALSE	FALSE	FALSE	FALSE	FALSE	FALSE
SERPINB5	TRUE	FALSE	FALSE	FALSE	FALSE	FALSE	FALSE	FALSE
SERPINE1	TRUE	FALSE	FALSE	FALSE	FALSE	FALSE	FALSE	FALSE
SFTPC	TRUE	FALSE	FALSE	FALSE	FALSE	FALSE	FALSE	FALSE
SGCB	TRUE	FALSE	TRUE	FALSE	FALSE	FALSE	FALSE	FALSE
SH2B3	TRUE	FALSE	FALSE	FALSE	FALSE	FALSE	FALSE	FALSE
SIM2	TRUE	FALSE	FALSE	FALSE	FALSE	FALSE	FALSE	FALSE
SLC10A3	TRUE	FALSE	FALSE	FALSE	FALSE	FALSE	FALSE	FALSE
SLC12A8	TRUE	FALSE	FALSE	FALSE	FALSE	FALSE	FALSE	FALSE
SLC15A1	TRUE	FALSE	FALSE	FALSE	FALSE	FALSE	FALSE	FALSE
SLC22A4	TRUE	FALSE	FALSE	FALSE	FALSE	FALSE	FALSE	FALSE
SLC23A1	TRUE	FALSE	FALSE	FALSE	FALSE	FALSE	FALSE	FALSE
SLC26A2	TRUE	FALSE	FALSE	FALSE	FALSE	FALSE	FALSE	FALSE
SLC26A4	TRUE	FALSE	FALSE	FALSE	FALSE	FALSE	FALSE	FALSE
SLC27A2	TRUE	FALSE	FALSE	FALSE	FALSE	FALSE	FALSE	FALSE
SLC2A5	TRUE	FALSE	FALSE	FALSE	FALSE	FALSE	FALSE	FALSE
SLC33A1	TRUE	FALSE	FALSE	FALSE	FALSE	FALSE	FALSE	FALSE
SLC43A1	TRUE	FALSE	FALSE	FALSE	FALSE	FALSE	FALSE	FALSE
SLC45A2	TRUE	FALSE	FALSE	FALSE	FALSE	FALSE	FALSE	FALSE
SLC6A5	TRUE	FALSE	FALSE	TRUE	FALSE	FALSE	FALSE	FALSE
SLC7A9	TRUE	FALSE	FALSE	FALSE	FALSE	FALSE	FALSE	FALSE
SMIM8	TRUE	FALSE	FALSE	FALSE	FALSE	FALSE	FALSE	FALSE
SNAI1	TRUE	FALSE	FALSE	FALSE	FALSE	FALSE	FALSE	FALSE
SNTA1	TRUE	FALSE	FALSE	FALSE	FALSE	FALSE	FALSE	FALSE
SNTG1	TRUE	FALSE	FALSE	FALSE	FALSE	FALSE	FALSE	FALSE
SNX13	TRUE	FALSE	FALSE	FALSE	FALSE	FALSE	FALSE	FALSE
SNX2	TRUE	FALSE	FALSE	FALSE	FALSE	FALSE	FALSE	FALSE
SORBS1	TRUE	FALSE	TRUE	FALSE	FALSE	FALSE	FALSE	FALSE
SP2	TRUE	FALSE	FALSE	FALSE	FALSE	FALSE	FALSE	FALSE
SPATA7	TRUE	FALSE	FALSE	FALSE	FALSE	FALSE	FALSE	FALSE
SPDEF	TRUE	FALSE	FALSE	FALSE	FALSE	FALSE	FALSE	FALSE
SPON2	TRUE	FALSE	FALSE	FALSE	FALSE	FALSE	FALSE	FALSE
SPP1	TRUE	FALSE	FALSE	FALSE	FALSE	FALSE	FALSE	FALSE
SREBF2	TRUE	FALSE	FALSE	FALSE	FALSE	FALSE	FALSE	FALSE
SST	TRUE	FALSE	FALSE	FALSE	FALSE	FALSE	FALSE	FALSE
SSTR4	TRUE	FALSE	FALSE	FALSE	FALSE	FALSE	FALSE	FALSE
ST3GAL5	TRUE	FALSE	FALSE	FALSE	FALSE	FALSE	FALSE	FALSE
ST6GALNAC4	TRUE	FALSE	FALSE	FALSE	FALSE	FALSE	FALSE	FALSE
STARD10	TRUE	FALSE	FALSE	FALSE	FALSE	FALSE	FALSE	FALSE
STK17B	TRUE	FALSE	FALSE	FALSE	FALSE	FALSE	FALSE	FALSE
STK32B	TRUE	FALSE	FALSE	FALSE	FALSE	FALSE	FALSE	FALSE
STON2	TRUE	FALSE	FALSE	FALSE	FALSE	FALSE	FALSE	FALSE
STRN3	TRUE	FALSE	FALSE	FALSE	FALSE	FALSE	FALSE	FALSE
STX11	TRUE	FALSE	FALSE	FALSE	FALSE	FALSE	FALSE	FALSE
SULT1B1	TRUE	FALSE	FALSE	FALSE	FALSE	FALSE	FALSE	FALSE
SUSD6	TRUE	FALSE	FALSE	FALSE	FALSE	FALSE	FALSE	FALSE
SVEP1	TRUE	FALSE	FALSE	FALSE	FALSE	FALSE	FALSE	FALSE
SYNGR4	TRUE	FALSE	FALSE	FALSE	FALSE	FALSE	FALSE	FALSE
T	TRUE	FALSE	FALSE	FALSE	FALSE	FALSE	FALSE	FALSE
TAAR1	TRUE	FALSE	FALSE	FALSE	FALSE	FALSE	FALSE	FALSE
TACR3	TRUE	FALSE	FALSE	FALSE	FALSE	FALSE	FALSE	FALSE
TBCC	TRUE	FALSE	FALSE	FALSE	FALSE	FALSE	FALSE	FALSE
TBCCD1	TRUE	FALSE	FALSE	FALSE	FALSE	FALSE	FALSE	FALSE
TDP1	TRUE	FALSE	FALSE	FALSE	FALSE	FALSE	FALSE	FALSE
TECTA	TRUE	FALSE	FALSE	FALSE	FALSE	FALSE	FALSE	FALSE
TEKT2	TRUE	FALSE	FALSE	FALSE	FALSE	FALSE	FALSE	FALSE
TELO2	TRUE	FALSE	FALSE	FALSE	FALSE	FALSE	FALSE	FALSE
TEP1	TRUE	FALSE	FALSE	FALSE	FALSE	FALSE	FALSE	FALSE
TIE1	TRUE	FALSE	FALSE	FALSE	FALSE	FALSE	FALSE	FALSE
TLL2	TRUE	FALSE	FALSE	FALSE	FALSE	FALSE	FALSE	FALSE
TMBIM4	TRUE	FALSE	FALSE	FALSE	FALSE	FALSE	FALSE	FALSE
TMEM120A	TRUE	FALSE	FALSE	FALSE	FALSE	FALSE	FALSE	FALSE
TMEM138	TRUE	FALSE	FALSE	FALSE	FALSE	FALSE	FALSE	FALSE
TMEM204	TRUE	FALSE	FALSE	FALSE	FALSE	FALSE	FALSE	FALSE
TMEM206	TRUE	FALSE	FALSE	FALSE	FALSE	FALSE	FALSE	FALSE
TMEM5	TRUE	FALSE	TRUE	FALSE	FALSE	FALSE	FALSE	FALSE
TMEM50A	TRUE	FALSE	FALSE	FALSE	FALSE	FALSE	FALSE	FALSE
TMPRSS2	TRUE	FALSE	FALSE	FALSE	FALSE	FALSE	FALSE	FALSE
TMX2	TRUE	FALSE	FALSE	FALSE	FALSE	FALSE	FALSE	FALSE
TPMT	TRUE	FALSE	FALSE	FALSE	FALSE	FALSE	FALSE	FALSE
TPR	TRUE	FALSE	FALSE	FALSE	FALSE	FALSE	FALSE	FALSE
TRAF5	TRUE	FALSE	FALSE	FALSE	FALSE	FALSE	FALSE	FALSE
TRIB1	TRUE	FALSE	FALSE	FALSE	FALSE	FALSE	FALSE	FALSE
TRIB2	TRUE	FALSE	FALSE	FALSE	FALSE	FALSE	FALSE	FALSE
TRIB3	TRUE	FALSE	FALSE	FALSE	FALSE	FALSE	FALSE	FALSE
TRIM14	TRUE	FALSE	FALSE	FALSE	FALSE	FALSE	FALSE	FALSE
TRIM69	TRUE	FALSE	FALSE	FALSE	FALSE	FALSE	FALSE	FALSE
TRMT44	TRUE	TRUE	FALSE	FALSE	FALSE	FALSE	FALSE	FALSE
TRPM2	TRUE	FALSE	FALSE	FALSE	FALSE	FALSE	FALSE	FALSE
TRPV6	TRUE	FALSE	TRUE	TRUE	FALSE	FALSE	FALSE	FALSE
TRUB2	TRUE	FALSE	FALSE	FALSE	FALSE	FALSE	FALSE	FALSE
TSC1	TRUE	FALSE	FALSE	FALSE	FALSE	FALSE	FALSE	FALSE
TSFM	TRUE	FALSE	FALSE	FALSE	FALSE	FALSE	FALSE	FALSE
TSHR	TRUE	TRUE	TRUE	TRUE	TRUE	FALSE	FALSE	TRUE
TSKS	TRUE	FALSE	FALSE	FALSE	FALSE	FALSE	FALSE	FALSE
TSTA3	TRUE	FALSE	FALSE	FALSE	FALSE	FALSE	FALSE	FALSE
TTC30B	TRUE	FALSE	FALSE	FALSE	FALSE	FALSE	FALSE	FALSE
TTC38	TRUE	FALSE	FALSE	FALSE	FALSE	FALSE	FALSE	FALSE
TTI2	TRUE	FALSE	TRUE	TRUE	TRUE	FALSE	FALSE	TRUE
TWSG1	TRUE	FALSE	FALSE	FALSE	FALSE	FALSE	FALSE	FALSE
TXNDC9	TRUE	FALSE	FALSE	FALSE	FALSE	FALSE	FALSE	FALSE
UBA1	TRUE	FALSE	FALSE	FALSE	FALSE	FALSE	FALSE	FALSE
UBAP2L	TRUE	FALSE	FALSE	FALSE	FALSE	FALSE	FALSE	FALSE
UBP1	TRUE	FALSE	FALSE	FALSE	FALSE	FALSE	FALSE	FALSE
USP16	TRUE	FALSE	FALSE	FALSE	FALSE	FALSE	FALSE	FALSE
USP6NL	TRUE	FALSE	FALSE	FALSE	FALSE	FALSE	FALSE	FALSE
VIL1	TRUE	FALSE	FALSE	FALSE	FALSE	FALSE	FALSE	FALSE
VPS29	TRUE	FALSE	FALSE	FALSE	FALSE	FALSE	FALSE	FALSE
WAC	TRUE	FALSE	FALSE	FALSE	FALSE	FALSE	FALSE	FALSE
WDFY2	TRUE	FALSE	FALSE	FALSE	FALSE	FALSE	FALSE	FALSE
WDR46	TRUE	FALSE	FALSE	FALSE	FALSE	FALSE	FALSE	FALSE
WIF1	TRUE	FALSE	FALSE	FALSE	FALSE	FALSE	FALSE	FALSE
WNT2	TRUE	FALSE	FALSE	FALSE	FALSE	FALSE	FALSE	FALSE
WNT5A	TRUE	FALSE	FALSE	FALSE	FALSE	FALSE	FALSE	FALSE
WRN	TRUE	FALSE	FALSE	FALSE	FALSE	FALSE	FALSE	FALSE
ZBBX	TRUE	FALSE	FALSE	FALSE	FALSE	FALSE	FALSE	FALSE
ZDHHC13	TRUE	FALSE	FALSE	FALSE	FALSE	FALSE	FALSE	FALSE
ZDHHC4	TRUE	FALSE	FALSE	FALSE	FALSE	FALSE	FALSE	FALSE
ZFAND2B	TRUE	FALSE	FALSE	FALSE	FALSE	FALSE	FALSE	FALSE
ZFPM2	TRUE	FALSE	FALSE	FALSE	FALSE	FALSE	FALSE	FALSE
ZFYVE21	TRUE	FALSE	FALSE	FALSE	FALSE	FALSE	FALSE	FALSE
ZMYND12	TRUE	FALSE	FALSE	FALSE	FALSE	FALSE	FALSE	FALSE
ZNF385B	TRUE	FALSE	FALSE	FALSE	FALSE	FALSE	FALSE	FALSE
ZNHIT2	TRUE	FALSE	FALSE	FALSE	FALSE	FALSE	FALSE	FALSE
ZRANB2	TRUE	FALSE	FALSE	FALSE	FALSE	FALSE	FALSE	FALSE
ABHD1	FALSE	TRUE	FALSE	FALSE	FALSE	FALSE	FALSE	FALSE
AC000111.6	FALSE	TRUE	TRUE	FALSE	FALSE	FALSE	FALSE	FALSE
ACE	FALSE	TRUE	FALSE	FALSE	FALSE	FALSE	FALSE	FALSE
ALKBH3	FALSE	TRUE	FALSE	FALSE	FALSE	FALSE	FALSE	FALSE
ANKRD35	FALSE	TRUE	TRUE	FALSE	FALSE	FALSE	TRUE	FALSE
AOC1	FALSE	TRUE	TRUE	TRUE	FALSE	FALSE	TRUE	TRUE
AP3D1	FALSE	TRUE	FALSE	FALSE	FALSE	FALSE	FALSE	FALSE
ARHGAP6	FALSE	TRUE	FALSE	FALSE	FALSE	FALSE	FALSE	FALSE
ARHGEF12	FALSE	TRUE	FALSE	FALSE	FALSE	FALSE	FALSE	FALSE
ARNT2	FALSE	TRUE	FALSE	FALSE	FALSE	FALSE	FALSE	FALSE
ATAT1	FALSE	TRUE	FALSE	FALSE	FALSE	FALSE	FALSE	FALSE
BMP2K	FALSE	TRUE	FALSE	FALSE	FALSE	FALSE	FALSE	FALSE
BRE	FALSE	TRUE	FALSE	FALSE	FALSE	FALSE	FALSE	FALSE
BSCL2	FALSE	TRUE	FALSE	FALSE	FALSE	FALSE	FALSE	FALSE
C2CD5	FALSE	TRUE	FALSE	FALSE	TRUE	FALSE	FALSE	FALSE
CA14	FALSE	TRUE	TRUE	TRUE	FALSE	FALSE	FALSE	TRUE
CACNA2D4	FALSE	TRUE	FALSE	TRUE	FALSE	FALSE	FALSE	FALSE
CCDC107	FALSE	TRUE	FALSE	FALSE	FALSE	FALSE	FALSE	FALSE
CCDC148	FALSE	TRUE	FALSE	TRUE	FALSE	FALSE	TRUE	TRUE
CCDC62	FALSE	TRUE	FALSE	FALSE	FALSE	FALSE	FALSE	FALSE
CCNJL	FALSE	TRUE	FALSE	FALSE	TRUE	FALSE	FALSE	FALSE
CD244	FALSE	TRUE	FALSE	TRUE	FALSE	FALSE	FALSE	TRUE
CDCA7L	FALSE	TRUE	TRUE	FALSE	FALSE	FALSE	FALSE	FALSE
CDK9	FALSE	TRUE	FALSE	FALSE	FALSE	FALSE	FALSE	FALSE
CEP131	FALSE	TRUE	FALSE	FALSE	TRUE	FALSE	FALSE	FALSE
CHTF18	FALSE	TRUE	FALSE	FALSE	FALSE	FALSE	FALSE	FALSE
CLDN18	FALSE	TRUE	FALSE	FALSE	FALSE	FALSE	FALSE	FALSE
CLSTN3	FALSE	TRUE	TRUE	FALSE	TRUE	FALSE	FALSE	FALSE
CPNE9	FALSE	TRUE	FALSE	FALSE	FALSE	FALSE	FALSE	FALSE
CSH1	FALSE	TRUE	FALSE	FALSE	FALSE	FALSE	FALSE	FALSE
CSPG4	FALSE	TRUE	FALSE	TRUE	FALSE	FALSE	FALSE	FALSE
CYSLTR2	FALSE	TRUE	FALSE	FALSE	FALSE	FALSE	FALSE	FALSE
CYTL1	FALSE	TRUE	TRUE	TRUE	FALSE	FALSE	FALSE	TRUE
DLGAP5	FALSE	TRUE	FALSE	FALSE	FALSE	FALSE	FALSE	FALSE
DNAH2	FALSE	TRUE	FALSE	FALSE	FALSE	FALSE	FALSE	FALSE
DRC1	FALSE	TRUE	FALSE	FALSE	FALSE	FALSE	FALSE	FALSE
DUSP4	FALSE	TRUE	TRUE	TRUE	TRUE	FALSE	FALSE	FALSE
EDN3	FALSE	TRUE	FALSE	FALSE	FALSE	FALSE	FALSE	FALSE
EFR3B	FALSE	TRUE	FALSE	FALSE	FALSE	FALSE	FALSE	FALSE
F12	FALSE	TRUE	FALSE	FALSE	FALSE	FALSE	FALSE	FALSE
FAM118A	FALSE	TRUE	TRUE	FALSE	FALSE	FALSE	FALSE	TRUE
FAM135A	FALSE	TRUE	TRUE	TRUE	FALSE	FALSE	FALSE	FALSE
FAM3B	FALSE	TRUE	FALSE	FALSE	FALSE	FALSE	FALSE	FALSE
FBLN1	FALSE	TRUE	FALSE	FALSE	FALSE	FALSE	FALSE	FALSE
FXN	FALSE	TRUE	FALSE	FALSE	FALSE	FALSE	FALSE	FALSE
GALNT14	FALSE	TRUE	FALSE	FALSE	FALSE	FALSE	FALSE	FALSE
GFRA3	FALSE	TRUE	FALSE	TRUE	TRUE	FALSE	TRUE	TRUE
GPR111	FALSE	TRUE	TRUE	TRUE	TRUE	FALSE	FALSE	FALSE
GRIA2	FALSE	TRUE	FALSE	FALSE	FALSE	FALSE	FALSE	FALSE
GRM6	FALSE	TRUE	FALSE	FALSE	FALSE	FALSE	FALSE	FALSE
GZMB	FALSE	TRUE	FALSE	TRUE	FALSE	FALSE	FALSE	FALSE
HDHD3	FALSE	TRUE	TRUE	TRUE	TRUE	FALSE	FALSE	TRUE
ILDR1	FALSE	TRUE	FALSE	FALSE	FALSE	FALSE	FALSE	FALSE
ITGAL	FALSE	TRUE	FALSE	FALSE	FALSE	FALSE	FALSE	FALSE
ITGB1	FALSE	TRUE	FALSE	FALSE	FALSE	FALSE	TRUE	FALSE
JUP	FALSE	TRUE	FALSE	FALSE	FALSE	FALSE	FALSE	FALSE
KCNE1	FALSE	TRUE	TRUE	TRUE	TRUE	FALSE	FALSE	FALSE
KIAA1217	FALSE	TRUE	FALSE	FALSE	FALSE	FALSE	FALSE	FALSE
KIAA1429	FALSE	TRUE	TRUE	TRUE	TRUE	FALSE	FALSE	FALSE
KLC2	FALSE	TRUE	FALSE	FALSE	FALSE	FALSE	FALSE	FALSE
KRIT1	FALSE	TRUE	FALSE	TRUE	TRUE	FALSE	FALSE	TRUE
KRTAP10-8	FALSE	TRUE	FALSE	FALSE	FALSE	FALSE	FALSE	FALSE
LIMS2	FALSE	TRUE	FALSE	FALSE	FALSE	FALSE	FALSE	FALSE
LTV1	FALSE	TRUE	FALSE	FALSE	FALSE	FALSE	FALSE	FALSE
LUZP1	FALSE	TRUE	FALSE	FALSE	FALSE	FALSE	FALSE	FALSE
MAGEB16	FALSE	TRUE	FALSE	FALSE	FALSE	FALSE	FALSE	FALSE
MAPK8	FALSE	TRUE	FALSE	FALSE	FALSE	FALSE	FALSE	FALSE
MCM2	FALSE	TRUE	FALSE	FALSE	FALSE	FALSE	FALSE	FALSE
MORN4	FALSE	TRUE	FALSE	FALSE	FALSE	FALSE	FALSE	FALSE
MRC2	FALSE	TRUE	TRUE	FALSE	TRUE	FALSE	FALSE	FALSE
MYBL2	FALSE	TRUE	FALSE	FALSE	TRUE	FALSE	FALSE	TRUE
MYH11	FALSE	TRUE	FALSE	FALSE	FALSE	FALSE	FALSE	FALSE
MYH9	FALSE	TRUE	FALSE	FALSE	FALSE	FALSE	FALSE	FALSE
NASP	FALSE	TRUE	FALSE	FALSE	FALSE	FALSE	FALSE	FALSE
NCKAP5L	FALSE	TRUE	FALSE	FALSE	FALSE	FALSE	FALSE	FALSE
NFKB2	FALSE	TRUE	FALSE	FALSE	FALSE	FALSE	FALSE	FALSE
NFKBIE	FALSE	TRUE	TRUE	FALSE	TRUE	FALSE	FALSE	FALSE
NME8	FALSE	TRUE	TRUE	FALSE	FALSE	FALSE	FALSE	TRUE
NPC1	FALSE	TRUE	TRUE	FALSE	FALSE	FALSE	FALSE	FALSE
NUP214	FALSE	TRUE	FALSE	FALSE	FALSE	FALSE	FALSE	FALSE
OLFML2A	FALSE	TRUE	FALSE	FALSE	FALSE	FALSE	FALSE	FALSE
OR11L1	FALSE	TRUE	FALSE	TRUE	FALSE	FALSE	FALSE	FALSE
OR13D3P	FALSE	TRUE	TRUE	FALSE	FALSE	FALSE	FALSE	FALSE
OR4A15	FALSE	TRUE	FALSE	FALSE	TRUE	FALSE	FALSE	FALSE
OR4C16	FALSE	TRUE	FALSE	TRUE	FALSE	FALSE	TRUE	TRUE
OR51C1P	FALSE	TRUE	TRUE	FALSE	FALSE	FALSE	FALSE	FALSE
OR51D1	FALSE	TRUE	FALSE	TRUE	FALSE	FALSE	FALSE	FALSE
OR52W1	FALSE	TRUE	FALSE	FALSE	FALSE	FALSE	FALSE	FALSE
OR5D18	FALSE	TRUE	FALSE	TRUE	FALSE	FALSE	FALSE	TRUE
OR5G1P	FALSE	TRUE	FALSE	FALSE	FALSE	FALSE	FALSE	FALSE
OR5K4	FALSE	TRUE	FALSE	TRUE	FALSE	FALSE	FALSE	FALSE
PCDHB15	FALSE	TRUE	FALSE	FALSE	FALSE	FALSE	FALSE	FALSE
PCK2	FALSE	TRUE	TRUE	TRUE	TRUE	FALSE	FALSE	FALSE
PHKB	FALSE	TRUE	FALSE	FALSE	FALSE	FALSE	FALSE	FALSE
PIBF1	FALSE	TRUE	FALSE	FALSE	FALSE	FALSE	FALSE	FALSE
PIGR	FALSE	TRUE	FALSE	TRUE	TRUE	FALSE	FALSE	TRUE
PLEKHO1	FALSE	TRUE	FALSE	FALSE	FALSE	FALSE	FALSE	FALSE
PMEL	FALSE	TRUE	FALSE	FALSE	FALSE	FALSE	FALSE	FALSE
POLA1	FALSE	TRUE	FALSE	FALSE	FALSE	FALSE	FALSE	FALSE
PRC1	FALSE	TRUE	FALSE	FALSE	FALSE	FALSE	FALSE	FALSE
PTGER4	FALSE	TRUE	TRUE	FALSE	FALSE	FALSE	FALSE	FALSE
RANBP2	FALSE	TRUE	TRUE	FALSE	TRUE	FALSE	FALSE	FALSE
RFX1	FALSE	TRUE	FALSE	FALSE	FALSE	FALSE	FALSE	FALSE
RHBG	FALSE	TRUE	TRUE	FALSE	FALSE	FALSE	TRUE	TRUE
RHD	FALSE	TRUE	FALSE	FALSE	FALSE	FALSE	FALSE	FALSE
RRBP1	FALSE	TRUE	FALSE	FALSE	FALSE	FALSE	FALSE	FALSE
RRP7A	FALSE	TRUE	FALSE	FALSE	FALSE	FALSE	FALSE	FALSE
RSRP1	FALSE	TRUE	FALSE	FALSE	FALSE	FALSE	FALSE	FALSE
SARM1	FALSE	TRUE	FALSE	FALSE	FALSE	FALSE	FALSE	FALSE
SBNO2	FALSE	TRUE	FALSE	FALSE	FALSE	FALSE	FALSE	FALSE
SEPN1	FALSE	TRUE	FALSE	FALSE	FALSE	FALSE	FALSE	FALSE
SH2D6	FALSE	TRUE	FALSE	FALSE	FALSE	FALSE	FALSE	FALSE
SIDT2	FALSE	TRUE	FALSE	FALSE	FALSE	FALSE	FALSE	FALSE
SLC22A8	FALSE	TRUE	FALSE	FALSE	FALSE	FALSE	FALSE	FALSE
SLC4A7	FALSE	TRUE	TRUE	TRUE	TRUE	FALSE	TRUE	TRUE
SPATA18	FALSE	TRUE	TRUE	TRUE	FALSE	FALSE	TRUE	TRUE
SRC	FALSE	TRUE	FALSE	FALSE	FALSE	FALSE	FALSE	FALSE
SRGN	FALSE	TRUE	FALSE	FALSE	FALSE	FALSE	FALSE	FALSE
STX6	FALSE	TRUE	FALSE	FALSE	FALSE	FALSE	FALSE	FALSE
SULT1C3	FALSE	TRUE	FALSE	TRUE	FALSE	TRUE	FALSE	FALSE
TAS1R1	FALSE	TRUE	FALSE	FALSE	FALSE	FALSE	FALSE	FALSE
TBC1D4	FALSE	TRUE	FALSE	FALSE	FALSE	FALSE	FALSE	FALSE
TCAF2	FALSE	TRUE	FALSE	FALSE	FALSE	FALSE	FALSE	FALSE
TEX15	FALSE	TRUE	FALSE	FALSE	FALSE	FALSE	FALSE	FALSE
TMEM261	FALSE	TRUE	FALSE	FALSE	FALSE	FALSE	FALSE	FALSE
TRPM1	FALSE	TRUE	FALSE	FALSE	FALSE	FALSE	FALSE	FALSE
TXLNB	FALSE	TRUE	TRUE	TRUE	TRUE	FALSE	TRUE	TRUE
UMPS	FALSE	TRUE	FALSE	TRUE	TRUE	FALSE	FALSE	FALSE
USP2	FALSE	TRUE	TRUE	FALSE	TRUE	FALSE	FALSE	FALSE
USP31	FALSE	TRUE	FALSE	TRUE	TRUE	FALSE	FALSE	FALSE
USP44	FALSE	TRUE	FALSE	FALSE	FALSE	FALSE	FALSE	FALSE
VEGFC	FALSE	TRUE	FALSE	FALSE	FALSE	FALSE	FALSE	FALSE
VPS37C	FALSE	TRUE	TRUE	TRUE	FALSE	FALSE	TRUE	TRUE
WBP2NL	FALSE	TRUE	FALSE	TRUE	TRUE	FALSE	FALSE	FALSE
WDR7	FALSE	TRUE	TRUE	TRUE	TRUE	FALSE	FALSE	FALSE
WDR76	FALSE	TRUE	TRUE	TRUE	TRUE	TRUE	FALSE	FALSE
ZFP36L2	FALSE	TRUE	FALSE	FALSE	FALSE	FALSE	FALSE	FALSE
ZGRF1	FALSE	TRUE	TRUE	TRUE	FALSE	FALSE	FALSE	FALSE
ZNF365	FALSE	TRUE	FALSE	FALSE	FALSE	FALSE	FALSE	FALSE
ZNF804B	FALSE	TRUE	TRUE	FALSE	TRUE	FALSE	FALSE	FALSE
AC090286.4	FALSE	FALSE	TRUE	FALSE	FALSE	FALSE	FALSE	FALSE
ACADS	FALSE	FALSE	TRUE	TRUE	FALSE	FALSE	FALSE	FALSE
ADI1	FALSE	FALSE	TRUE	TRUE	FALSE	FALSE	FALSE	FALSE
AP003774.4	FALSE	FALSE	TRUE	FALSE	FALSE	FALSE	FALSE	FALSE
APOBEC3B	FALSE	FALSE	TRUE	FALSE	FALSE	FALSE	FALSE	FALSE
ARHGAP20	FALSE	FALSE	TRUE	FALSE	FALSE	FALSE	FALSE	FALSE
ARID5B	FALSE	FALSE	TRUE	FALSE	FALSE	FALSE	FALSE	FALSE
ARMC9	FALSE	FALSE	TRUE	TRUE	FALSE	FALSE	FALSE	FALSE
C12orf10	FALSE	FALSE	TRUE	FALSE	TRUE	FALSE	FALSE	FALSE
C12orf40	FALSE	FALSE	TRUE	FALSE	FALSE	FALSE	FALSE	FALSE
C16orf93	FALSE	FALSE	TRUE	FALSE	FALSE	FALSE	FALSE	FALSE
C20orf96	FALSE	FALSE	TRUE	TRUE	TRUE	FALSE	FALSE	TRUE
C9orf131	FALSE	FALSE	TRUE	TRUE	TRUE	FALSE	FALSE	TRUE
CACNA1A	FALSE	FALSE	TRUE	FALSE	FALSE	FALSE	FALSE	FALSE
CARD6	FALSE	FALSE	TRUE	TRUE	TRUE	FALSE	FALSE	TRUE
CCDC67	FALSE	FALSE	TRUE	TRUE	FALSE	TRUE	FALSE	FALSE
CCNA1	FALSE	FALSE	TRUE	TRUE	FALSE	FALSE	FALSE	FALSE
CD300LF	FALSE	FALSE	TRUE	TRUE	FALSE	FALSE	FALSE	TRUE
CDKN2A	FALSE	FALSE	TRUE	FALSE	FALSE	FALSE	FALSE	FALSE
CEP295	FALSE	FALSE	TRUE	TRUE	FALSE	FALSE	FALSE	FALSE
CLN5	FALSE	FALSE	TRUE	FALSE	FALSE	FALSE	FALSE	FALSE
CLN8	FALSE	FALSE	TRUE	FALSE	FALSE	FALSE	FALSE	FALSE
CLSTN2	FALSE	FALSE	TRUE	FALSE	TRUE	FALSE	FALSE	FALSE
COL4A5	FALSE	FALSE	TRUE	FALSE	FALSE	FALSE	FALSE	FALSE
DCSTAMP	FALSE	FALSE	TRUE	TRUE	FALSE	FALSE	TRUE	TRUE
ENTPD6	FALSE	FALSE	TRUE	FALSE	FALSE	FALSE	FALSE	FALSE
FAM111A	FALSE	FALSE	TRUE	FALSE	FALSE	FALSE	FALSE	FALSE
FAM161A	FALSE	FALSE	TRUE	TRUE	TRUE	FALSE	FALSE	TRUE
FAM169B	FALSE	FALSE	TRUE	TRUE	FALSE	FALSE	FALSE	FALSE
FAM228A	FALSE	FALSE	TRUE	FALSE	FALSE	FALSE	FALSE	FALSE
FAM90A27P	FALSE	FALSE	TRUE	FALSE	FALSE	FALSE	FALSE	FALSE
FAM9B	FALSE	FALSE	TRUE	FALSE	FALSE	FALSE	FALSE	FALSE
GPR149	FALSE	FALSE	TRUE	TRUE	TRUE	FALSE	FALSE	FALSE
GPR153	FALSE	FALSE	TRUE	TRUE	FALSE	FALSE	TRUE	TRUE
GPR83	FALSE	FALSE	TRUE	TRUE	TRUE	FALSE	FALSE	TRUE
HADHB	FALSE	FALSE	TRUE	FALSE	TRUE	FALSE	TRUE	TRUE
HIST1H1T	FALSE	FALSE	TRUE	TRUE	FALSE	FALSE	FALSE	TRUE
HTR5BP	FALSE	FALSE	TRUE	FALSE	FALSE	FALSE	FALSE	FALSE
HUS1B	FALSE	FALSE	TRUE	TRUE	FALSE	FALSE	FALSE	FALSE
IQCC	FALSE	FALSE	TRUE	FALSE	FALSE	FALSE	FALSE	TRUE
IRG1	FALSE	FALSE	TRUE	FALSE	FALSE	FALSE	FALSE	FALSE
ISCU	FALSE	FALSE	TRUE	FALSE	FALSE	FALSE	FALSE	TRUE
KCNK5	FALSE	FALSE	TRUE	TRUE	TRUE	FALSE	FALSE	FALSE
KRT10	FALSE	FALSE	TRUE	FALSE	FALSE	FALSE	FALSE	FALSE
LILRA1	FALSE	FALSE	TRUE	FALSE	FALSE	FALSE	FALSE	FALSE
LIMCH1	FALSE	FALSE	TRUE	TRUE	TRUE	FALSE	TRUE	TRUE
LINC00324	FALSE	FALSE	TRUE	FALSE	FALSE	FALSE	FALSE	FALSE
LPAR5	FALSE	FALSE	TRUE	TRUE	FALSE	FALSE	TRUE	TRUE
LRRC32	FALSE	FALSE	TRUE	FALSE	FALSE	FALSE	FALSE	FALSE
MARCO	FALSE	FALSE	TRUE	TRUE	TRUE	FALSE	FALSE	TRUE
MARVELD2	FALSE	FALSE	TRUE	FALSE	FALSE	FALSE	FALSE	FALSE
MEGF6	FALSE	FALSE	TRUE	FALSE	FALSE	FALSE	FALSE	FALSE
MRPL39	FALSE	FALSE	TRUE	TRUE	FALSE	FALSE	FALSE	FALSE
NEIL3	FALSE	FALSE	TRUE	FALSE	FALSE	FALSE	FALSE	FALSE
NWD1	FALSE	FALSE	TRUE	FALSE	FALSE	FALSE	FALSE	FALSE
OLFML2B	FALSE	FALSE	TRUE	TRUE	FALSE	FALSE	FALSE	FALSE
OR10H3	FALSE	FALSE	TRUE	FALSE	FALSE	FALSE	FALSE	FALSE
OR2C3	FALSE	FALSE	TRUE	TRUE	FALSE	FALSE	FALSE	TRUE
OR51T1	FALSE	FALSE	TRUE	FALSE	FALSE	FALSE	FALSE	FALSE
OR5B3	FALSE	FALSE	TRUE	FALSE	FALSE	FALSE	FALSE	FALSE
OXT	FALSE	FALSE	TRUE	FALSE	FALSE	FALSE	FALSE	FALSE
PAQR6	FALSE	FALSE	TRUE	TRUE	FALSE	FALSE	FALSE	FALSE
PGLYRP1	FALSE	FALSE	TRUE	FALSE	FALSE	FALSE	FALSE	TRUE
PLD2	FALSE	FALSE	TRUE	FALSE	TRUE	FALSE	FALSE	FALSE
POM121L2	FALSE	FALSE	TRUE	FALSE	TRUE	FALSE	FALSE	TRUE
PQLC1	FALSE	FALSE	TRUE	FALSE	FALSE	FALSE	FALSE	FALSE
PRR25	FALSE	FALSE	TRUE	FALSE	FALSE	FALSE	FALSE	FALSE
PTPN7	FALSE	FALSE	TRUE	FALSE	FALSE	FALSE	FALSE	FALSE
PXDN	FALSE	FALSE	TRUE	FALSE	FALSE	FALSE	FALSE	FALSE
RAET1E	FALSE	FALSE	TRUE	FALSE	FALSE	FALSE	FALSE	FALSE
RIPPLY1	FALSE	FALSE	TRUE	TRUE	FALSE	FALSE	FALSE	FALSE
RP11-56N19.5	FALSE	FALSE	TRUE	FALSE	FALSE	FALSE	FALSE	FALSE
SIGLEC5	FALSE	FALSE	TRUE	FALSE	FALSE	FALSE	FALSE	FALSE
SLAMF9	FALSE	FALSE	TRUE	TRUE	FALSE	FALSE	FALSE	FALSE
SLC17A1	FALSE	FALSE	TRUE	FALSE	FALSE	FALSE	FALSE	FALSE
SLC20A2	FALSE	FALSE	TRUE	FALSE	FALSE	FALSE	FALSE	FALSE
SLC39A14	FALSE	FALSE	TRUE	FALSE	FALSE	FALSE	FALSE	FALSE
SLC39A4	FALSE	FALSE	TRUE	FALSE	FALSE	FALSE	FALSE	FALSE
SLC4A11	FALSE	FALSE	TRUE	TRUE	FALSE	FALSE	FALSE	FALSE
SPAG5	FALSE	FALSE	TRUE	FALSE	FALSE	FALSE	FALSE	FALSE
SYNE1	FALSE	FALSE	TRUE	FALSE	FALSE	FALSE	FALSE	FALSE
TAF3	FALSE	FALSE	TRUE	TRUE	TRUE	FALSE	TRUE	TRUE
TLDC1	FALSE	FALSE	TRUE	FALSE	FALSE	FALSE	FALSE	FALSE
TMEM37	FALSE	FALSE	TRUE	FALSE	FALSE	FALSE	FALSE	FALSE
TULP2	FALSE	FALSE	TRUE	FALSE	FALSE	FALSE	FALSE	FALSE
TXNDC16	FALSE	FALSE	TRUE	TRUE	FALSE	FALSE	FALSE	FALSE
WNK2	FALSE	FALSE	TRUE	FALSE	FALSE	FALSE	FALSE	FALSE
YLPM1	FALSE	FALSE	TRUE	FALSE	FALSE	FALSE	TRUE	TRUE
ZNF112	FALSE	FALSE	TRUE	TRUE	FALSE	FALSE	FALSE	FALSE
ZNF215	FALSE	FALSE	TRUE	TRUE	FALSE	FALSE	FALSE	TRUE
ZNF251	FALSE	FALSE	TRUE	FALSE	FALSE	FALSE	FALSE	FALSE
ZNF426	FALSE	FALSE	TRUE	TRUE	TRUE	FALSE	TRUE	FALSE
ZNF772	FALSE	FALSE	TRUE	TRUE	FALSE	FALSE	FALSE	TRUE
ZNF806	FALSE	FALSE	TRUE	FALSE	FALSE	FALSE	FALSE	FALSE
AADACL4	FALSE	FALSE	FALSE	TRUE	FALSE	FALSE	FALSE	FALSE
AC239618.2	FALSE	FALSE	FALSE	TRUE	FALSE	FALSE	FALSE	FALSE
ADAMTS18	FALSE	FALSE	FALSE	TRUE	TRUE	FALSE	FALSE	FALSE
ALPK2	FALSE	FALSE	FALSE	TRUE	FALSE	FALSE	FALSE	FALSE
AMER1	FALSE	FALSE	FALSE	TRUE	FALSE	FALSE	TRUE	TRUE
ANKMY1	FALSE	FALSE	FALSE	TRUE	FALSE	FALSE	FALSE	FALSE
ARL13A	FALSE	FALSE	FALSE	TRUE	FALSE	FALSE	FALSE	FALSE
ASPH	FALSE	FALSE	FALSE	TRUE	FALSE	FALSE	FALSE	FALSE
AXIN2	FALSE	FALSE	FALSE	TRUE	FALSE	FALSE	FALSE	FALSE
BBS12	FALSE	FALSE	FALSE	TRUE	FALSE	FALSE	FALSE	FALSE
C11orf87	FALSE	FALSE	FALSE	TRUE	TRUE	FALSE	FALSE	FALSE
C17orf99	FALSE	FALSE	FALSE	TRUE	FALSE	FALSE	FALSE	FALSE
C1RL	FALSE	FALSE	FALSE	TRUE	FALSE	FALSE	FALSE	FALSE
C1orf61	FALSE	FALSE	FALSE	TRUE	FALSE	FALSE	FALSE	FALSE
C4BPA	FALSE	FALSE	FALSE	TRUE	FALSE	FALSE	FALSE	FALSE
C4orf33	FALSE	FALSE	FALSE	TRUE	FALSE	FALSE	FALSE	TRUE
CACNA1S	FALSE	FALSE	FALSE	TRUE	FALSE	FALSE	FALSE	FALSE
CCDC96	FALSE	FALSE	FALSE	TRUE	TRUE	FALSE	FALSE	TRUE
CD19	FALSE	FALSE	FALSE	TRUE	FALSE	FALSE	FALSE	TRUE
CD200R1	FALSE	FALSE	FALSE	TRUE	FALSE	FALSE	FALSE	FALSE
CDH24	FALSE	FALSE	FALSE	TRUE	TRUE	FALSE	FALSE	FALSE
CENPH	FALSE	FALSE	FALSE	TRUE	FALSE	FALSE	FALSE	FALSE
CHMP3	FALSE	FALSE	FALSE	TRUE	FALSE	FALSE	FALSE	FALSE
CLDN16	FALSE	FALSE	FALSE	TRUE	FALSE	FALSE	FALSE	FALSE
CMYA5	FALSE	FALSE	FALSE	TRUE	FALSE	FALSE	FALSE	TRUE
COL6A5	FALSE	FALSE	FALSE	TRUE	FALSE	FALSE	FALSE	FALSE
DCAF4L2	FALSE	FALSE	FALSE	TRUE	FALSE	FALSE	FALSE	FALSE
DEFB108B	FALSE	FALSE	FALSE	TRUE	FALSE	FALSE	FALSE	FALSE
DEFB110	FALSE	FALSE	FALSE	TRUE	FALSE	FALSE	FALSE	FALSE
DEFB114	FALSE	FALSE	FALSE	TRUE	FALSE	FALSE	FALSE	FALSE
DEPDC1B	FALSE	FALSE	FALSE	TRUE	FALSE	FALSE	FALSE	FALSE
DNAAF1	FALSE	FALSE	FALSE	TRUE	FALSE	FALSE	FALSE	FALSE
DSG1	FALSE	FALSE	FALSE	TRUE	FALSE	FALSE	FALSE	FALSE
EMD	FALSE	FALSE	FALSE	TRUE	FALSE	FALSE	FALSE	FALSE
ETV7	FALSE	FALSE	FALSE	TRUE	FALSE	FALSE	FALSE	FALSE
FAM181B	FALSE	FALSE	FALSE	TRUE	FALSE	TRUE	FALSE	TRUE
FAM71A	FALSE	FALSE	FALSE	TRUE	FALSE	FALSE	FALSE	FALSE
FBXO16	FALSE	FALSE	FALSE	TRUE	FALSE	FALSE	FALSE	TRUE
FER1L6	FALSE	FALSE	FALSE	TRUE	TRUE	FALSE	TRUE	TRUE
FRRS1L	FALSE	FALSE	FALSE	TRUE	FALSE	FALSE	FALSE	FALSE
GSTA2	FALSE	FALSE	FALSE	TRUE	FALSE	FALSE	FALSE	FALSE
GYPC	FALSE	FALSE	FALSE	TRUE	FALSE	FALSE	FALSE	FALSE
HLA-A	FALSE	FALSE	FALSE	TRUE	FALSE	FALSE	FALSE	TRUE
HLA-DQB1	FALSE	FALSE	FALSE	TRUE	FALSE	FALSE	TRUE	TRUE
HOXD9	FALSE	FALSE	FALSE	TRUE	FALSE	FALSE	FALSE	FALSE
IFNA16	FALSE	FALSE	FALSE	TRUE	FALSE	FALSE	FALSE	FALSE
IFNA8	FALSE	FALSE	FALSE	TRUE	FALSE	TRUE	FALSE	TRUE
IRF9	FALSE	FALSE	FALSE	TRUE	FALSE	FALSE	FALSE	TRUE
KDM5B	FALSE	FALSE	FALSE	TRUE	FALSE	FALSE	FALSE	FALSE
KIZ	FALSE	FALSE	FALSE	TRUE	FALSE	FALSE	FALSE	FALSE
KRT2	FALSE	FALSE	FALSE	TRUE	TRUE	FALSE	FALSE	FALSE
KRTAP19-2	FALSE	FALSE	FALSE	TRUE	FALSE	FALSE	FALSE	FALSE
KRTAP19-6	FALSE	FALSE	FALSE	TRUE	FALSE	FALSE	FALSE	FALSE
KRTAP27-1	FALSE	FALSE	FALSE	TRUE	FALSE	FALSE	FALSE	TRUE
KRTAP6-3	FALSE	FALSE	FALSE	TRUE	FALSE	FALSE	FALSE	FALSE
L2HGDH	FALSE	FALSE	FALSE	TRUE	FALSE	FALSE	FALSE	FALSE
LHPP	FALSE	FALSE	FALSE	TRUE	FALSE	FALSE	FALSE	FALSE
LILRA4	FALSE	FALSE	FALSE	TRUE	FALSE	FALSE	FALSE	FALSE
LILRA5	FALSE	FALSE	FALSE	TRUE	FALSE	FALSE	FALSE	FALSE
LILRB5	FALSE	FALSE	FALSE	TRUE	FALSE	FALSE	FALSE	FALSE
LMNTD1	FALSE	FALSE	FALSE	TRUE	TRUE	FALSE	FALSE	FALSE
LOXHD1	FALSE	FALSE	FALSE	TRUE	FALSE	FALSE	FALSE	FALSE
LY6K	FALSE	FALSE	FALSE	TRUE	FALSE	FALSE	FALSE	FALSE
MAGEA2B	FALSE	FALSE	FALSE	TRUE	FALSE	FALSE	FALSE	FALSE
MAGEB6	FALSE	FALSE	FALSE	TRUE	FALSE	FALSE	FALSE	FALSE
MS4A12	FALSE	FALSE	FALSE	TRUE	FALSE	FALSE	FALSE	FALSE
MT1M	FALSE	FALSE	FALSE	TRUE	FALSE	FALSE	FALSE	FALSE
MYOM1	FALSE	FALSE	FALSE	TRUE	FALSE	FALSE	FALSE	FALSE
MZT2A	FALSE	FALSE	FALSE	TRUE	FALSE	FALSE	FALSE	FALSE
NAA16	FALSE	FALSE	FALSE	TRUE	TRUE	FALSE	FALSE	FALSE
NCOA7	FALSE	FALSE	FALSE	TRUE	TRUE	FALSE	FALSE	FALSE
NCR2	FALSE	FALSE	FALSE	TRUE	FALSE	FALSE	FALSE	FALSE
NEDD4	FALSE	FALSE	FALSE	TRUE	FALSE	FALSE	FALSE	FALSE
NODAL	FALSE	FALSE	FALSE	TRUE	FALSE	FALSE	FALSE	FALSE
NUGGC	FALSE	FALSE	FALSE	TRUE	FALSE	FALSE	FALSE	FALSE
OAS1	FALSE	FALSE	FALSE	TRUE	FALSE	FALSE	FALSE	FALSE
OR10G7	FALSE	FALSE	FALSE	TRUE	FALSE	FALSE	FALSE	FALSE
OR10G8	FALSE	FALSE	FALSE	TRUE	FALSE	FALSE	FALSE	FALSE
OR10H5	FALSE	FALSE	FALSE	TRUE	FALSE	FALSE	FALSE	FALSE
OR13F1	FALSE	FALSE	FALSE	TRUE	FALSE	FALSE	FALSE	FALSE
OR1D5	FALSE	FALSE	FALSE	TRUE	FALSE	FALSE	FALSE	FALSE
OR1I1	FALSE	FALSE	FALSE	TRUE	FALSE	FALSE	FALSE	FALSE
OR2A14	FALSE	FALSE	FALSE	TRUE	FALSE	FALSE	FALSE	FALSE
OR4K17	FALSE	FALSE	FALSE	TRUE	FALSE	FALSE	FALSE	FALSE
OR51B6	FALSE	FALSE	FALSE	TRUE	FALSE	FALSE	FALSE	FALSE
OR52H1	FALSE	FALSE	FALSE	TRUE	FALSE	FALSE	FALSE	FALSE
OR52N2	FALSE	FALSE	FALSE	TRUE	FALSE	FALSE	FALSE	FALSE
OR6K3	FALSE	FALSE	FALSE	TRUE	FALSE	FALSE	FALSE	FALSE
PABPN1L	FALSE	FALSE	FALSE	TRUE	FALSE	FALSE	FALSE	FALSE
PCDHB12	FALSE	FALSE	FALSE	TRUE	FALSE	FALSE	FALSE	FALSE
PDE12	FALSE	FALSE	FALSE	TRUE	FALSE	FALSE	FALSE	FALSE
PLEKHG7	FALSE	FALSE	FALSE	TRUE	FALSE	FALSE	FALSE	FALSE
PRM1	FALSE	FALSE	FALSE	TRUE	FALSE	FALSE	FALSE	FALSE
PROL1	FALSE	FALSE	FALSE	TRUE	FALSE	FALSE	FALSE	FALSE
PSKH2	FALSE	FALSE	FALSE	TRUE	FALSE	FALSE	FALSE	FALSE
RAD54L	FALSE	FALSE	FALSE	TRUE	FALSE	FALSE	FALSE	FALSE
RANGAP1	FALSE	FALSE	FALSE	TRUE	FALSE	FALSE	FALSE	FALSE
RBM44	FALSE	FALSE	FALSE	TRUE	FALSE	FALSE	FALSE	FALSE
RCC1	FALSE	FALSE	FALSE	TRUE	FALSE	FALSE	FALSE	FALSE
SIRPB1	FALSE	FALSE	FALSE	TRUE	FALSE	FALSE	FALSE	FALSE
SLC16A6	FALSE	FALSE	FALSE	TRUE	FALSE	FALSE	TRUE	FALSE
SLC18A1	FALSE	FALSE	FALSE	TRUE	FALSE	FALSE	FALSE	FALSE
SLC26A3	FALSE	FALSE	FALSE	TRUE	FALSE	FALSE	FALSE	FALSE
SMR3A	FALSE	FALSE	FALSE	TRUE	FALSE	FALSE	FALSE	FALSE
SYNE4	FALSE	FALSE	FALSE	TRUE	FALSE	FALSE	FALSE	FALSE
TACC3	FALSE	FALSE	FALSE	TRUE	FALSE	FALSE	FALSE	FALSE
TEX38	FALSE	FALSE	FALSE	TRUE	FALSE	FALSE	FALSE	FALSE
TGM4	FALSE	FALSE	FALSE	TRUE	FALSE	FALSE	FALSE	FALSE
TMCO5A	FALSE	FALSE	FALSE	TRUE	FALSE	FALSE	FALSE	FALSE
TMEM225	FALSE	FALSE	FALSE	TRUE	FALSE	FALSE	FALSE	FALSE
TNC	FALSE	FALSE	FALSE	TRUE	TRUE	FALSE	FALSE	FALSE
TNFRSF11A	FALSE	FALSE	FALSE	TRUE	FALSE	FALSE	FALSE	FALSE
TPRXL	FALSE	FALSE	FALSE	TRUE	FALSE	FALSE	FALSE	FALSE
TUSC5	FALSE	FALSE	FALSE	TRUE	FALSE	FALSE	FALSE	FALSE
TXNDC11	FALSE	FALSE	FALSE	TRUE	FALSE	FALSE	FALSE	FALSE
UGT2B11	FALSE	FALSE	FALSE	TRUE	FALSE	FALSE	FALSE	FALSE
UGT2B7	FALSE	FALSE	FALSE	TRUE	FALSE	FALSE	FALSE	FALSE
UNC93A	FALSE	FALSE	FALSE	TRUE	FALSE	FALSE	FALSE	FALSE
YIF1B	FALSE	FALSE	FALSE	TRUE	FALSE	FALSE	FALSE	FALSE
ZNF221	FALSE	FALSE	FALSE	TRUE	FALSE	FALSE	FALSE	TRUE
ZNF419	FALSE	FALSE	FALSE	TRUE	FALSE	FALSE	FALSE	FALSE
ZNF616	FALSE	FALSE	FALSE	TRUE	FALSE	FALSE	FALSE	FALSE
ZNF773	FALSE	FALSE	FALSE	TRUE	FALSE	FALSE	FALSE	FALSE
ZNRF4	FALSE	FALSE	FALSE	TRUE	FALSE	FALSE	FALSE	TRUE
AATK	FALSE	FALSE	FALSE	FALSE	TRUE	FALSE	FALSE	FALSE
ACKR1	FALSE	FALSE	FALSE	FALSE	TRUE	FALSE	FALSE	FALSE
ADAM19	FALSE	FALSE	FALSE	FALSE	TRUE	FALSE	FALSE	FALSE
ADAMTS7	FALSE	FALSE	FALSE	FALSE	TRUE	FALSE	FALSE	FALSE
ADH4	FALSE	FALSE	FALSE	FALSE	TRUE	FALSE	FALSE	FALSE
ANKLE1	FALSE	FALSE	FALSE	FALSE	TRUE	FALSE	FALSE	FALSE
ANKRD46	FALSE	FALSE	FALSE	FALSE	TRUE	FALSE	FALSE	FALSE
ARHGEF2	FALSE	FALSE	FALSE	FALSE	TRUE	FALSE	FALSE	FALSE
ARHGEF4	FALSE	FALSE	FALSE	FALSE	TRUE	FALSE	FALSE	FALSE
ASCC1	FALSE	FALSE	FALSE	FALSE	TRUE	FALSE	FALSE	FALSE
ATP2A1	FALSE	FALSE	FALSE	FALSE	TRUE	FALSE	FALSE	FALSE
BEST1	FALSE	FALSE	FALSE	FALSE	TRUE	FALSE	FALSE	FALSE
BSDC1	FALSE	FALSE	FALSE	FALSE	TRUE	FALSE	FALSE	FALSE
C10orf71	FALSE	FALSE	FALSE	FALSE	TRUE	FALSE	FALSE	FALSE
C16orf87	FALSE	FALSE	FALSE	FALSE	TRUE	FALSE	FALSE	FALSE
C3orf20	FALSE	FALSE	FALSE	FALSE	TRUE	FALSE	FALSE	FALSE
CASP9	FALSE	FALSE	FALSE	FALSE	TRUE	FALSE	FALSE	FALSE
CD163	FALSE	FALSE	FALSE	FALSE	TRUE	FALSE	FALSE	FALSE
CDK5RAP2	FALSE	FALSE	FALSE	FALSE	TRUE	FALSE	TRUE	FALSE
CDKN1B	FALSE	FALSE	FALSE	FALSE	TRUE	FALSE	FALSE	FALSE
CES5A	FALSE	FALSE	FALSE	FALSE	TRUE	FALSE	FALSE	FALSE
CHEK1	FALSE	FALSE	FALSE	FALSE	TRUE	FALSE	FALSE	FALSE
CINP	FALSE	FALSE	FALSE	FALSE	TRUE	FALSE	FALSE	FALSE
CLCN7	FALSE	FALSE	FALSE	FALSE	TRUE	FALSE	FALSE	FALSE
CLIC6	FALSE	FALSE	FALSE	FALSE	TRUE	FALSE	FALSE	FALSE
CLPB	FALSE	FALSE	FALSE	FALSE	TRUE	FALSE	FALSE	FALSE
CLTA	FALSE	FALSE	FALSE	FALSE	TRUE	FALSE	FALSE	FALSE
COG3	FALSE	FALSE	FALSE	FALSE	TRUE	FALSE	FALSE	FALSE
COL4A3	FALSE	FALSE	FALSE	FALSE	TRUE	FALSE	FALSE	FALSE
COQ9	FALSE	FALSE	FALSE	FALSE	TRUE	FALSE	FALSE	FALSE
CSTF2T	FALSE	FALSE	FALSE	FALSE	TRUE	FALSE	FALSE	FALSE
CTDSP1	FALSE	FALSE	FALSE	FALSE	TRUE	FALSE	FALSE	FALSE
CXCR4	FALSE	FALSE	FALSE	FALSE	TRUE	FALSE	FALSE	FALSE
CYB561A3	FALSE	FALSE	FALSE	FALSE	TRUE	FALSE	FALSE	FALSE
CYBA	FALSE	FALSE	FALSE	FALSE	TRUE	FALSE	FALSE	FALSE
DAPK2	FALSE	FALSE	FALSE	FALSE	TRUE	FALSE	FALSE	FALSE
DCLK2	FALSE	FALSE	FALSE	FALSE	TRUE	FALSE	TRUE	FALSE
DDX41	FALSE	FALSE	FALSE	FALSE	TRUE	FALSE	FALSE	FALSE
DUSP15	FALSE	FALSE	FALSE	FALSE	TRUE	FALSE	FALSE	FALSE
EHBP1L1	FALSE	FALSE	FALSE	FALSE	TRUE	FALSE	FALSE	TRUE
EPN2	FALSE	FALSE	FALSE	FALSE	TRUE	FALSE	FALSE	FALSE
ESRRG	FALSE	FALSE	FALSE	FALSE	TRUE	FALSE	FALSE	FALSE
ETNK2	FALSE	FALSE	FALSE	FALSE	TRUE	FALSE	FALSE	FALSE
FAHD1	FALSE	FALSE	FALSE	FALSE	TRUE	FALSE	FALSE	FALSE
FAM131A	FALSE	FALSE	FALSE	FALSE	TRUE	FALSE	FALSE	FALSE
FAM64A	FALSE	FALSE	FALSE	FALSE	TRUE	FALSE	FALSE	FALSE
FOXP1	FALSE	FALSE	FALSE	FALSE	TRUE	FALSE	FALSE	FALSE
GNAS	FALSE	FALSE	FALSE	FALSE	TRUE	FALSE	FALSE	FALSE
GOLGA4	FALSE	FALSE	FALSE	FALSE	TRUE	FALSE	TRUE	FALSE
GPRC6A	FALSE	FALSE	FALSE	FALSE	TRUE	FALSE	TRUE	TRUE
HLA-DMA	FALSE	FALSE	FALSE	FALSE	TRUE	FALSE	FALSE	FALSE
HOXC11	FALSE	FALSE	FALSE	FALSE	TRUE	FALSE	FALSE	FALSE
ICAM4	FALSE	FALSE	FALSE	FALSE	TRUE	FALSE	FALSE	FALSE
IDI1	FALSE	FALSE	FALSE	FALSE	TRUE	FALSE	FALSE	FALSE
IDO1	FALSE	FALSE	FALSE	FALSE	TRUE	FALSE	FALSE	FALSE
INPP4B	FALSE	FALSE	FALSE	FALSE	TRUE	FALSE	FALSE	FALSE
IRX3	FALSE	FALSE	FALSE	FALSE	TRUE	FALSE	FALSE	FALSE
KALRN	FALSE	FALSE	FALSE	FALSE	TRUE	FALSE	FALSE	FALSE
KAT8	FALSE	FALSE	FALSE	FALSE	TRUE	FALSE	FALSE	FALSE
KDM6A	FALSE	FALSE	FALSE	FALSE	TRUE	FALSE	FALSE	FALSE
KLHL2	FALSE	FALSE	FALSE	FALSE	TRUE	FALSE	FALSE	FALSE
KLHL40	FALSE	FALSE	FALSE	FALSE	TRUE	FALSE	FALSE	FALSE
KMT2D	FALSE	FALSE	FALSE	FALSE	TRUE	FALSE	FALSE	FALSE
LAMA4	FALSE	FALSE	FALSE	FALSE	TRUE	FALSE	FALSE	FALSE
LIMK1	FALSE	FALSE	FALSE	FALSE	TRUE	FALSE	FALSE	FALSE
LMO7	FALSE	FALSE	FALSE	FALSE	TRUE	FALSE	FALSE	FALSE
LUC7L2	FALSE	FALSE	FALSE	FALSE	TRUE	FALSE	FALSE	FALSE
MAMLD1	FALSE	FALSE	FALSE	FALSE	TRUE	FALSE	FALSE	FALSE
MARCH10	FALSE	FALSE	FALSE	FALSE	TRUE	FALSE	FALSE	TRUE
METTL5	FALSE	FALSE	FALSE	FALSE	TRUE	FALSE	FALSE	FALSE
MICU1	FALSE	FALSE	FALSE	FALSE	TRUE	FALSE	FALSE	FALSE
MOB1A	FALSE	FALSE	FALSE	FALSE	TRUE	FALSE	FALSE	FALSE
MRPS28	FALSE	FALSE	FALSE	FALSE	TRUE	FALSE	FALSE	FALSE
MS4A3	FALSE	FALSE	FALSE	FALSE	TRUE	FALSE	FALSE	FALSE
MSH4	FALSE	FALSE	FALSE	FALSE	TRUE	TRUE	FALSE	FALSE
MTTP	FALSE	FALSE	FALSE	FALSE	TRUE	FALSE	FALSE	FALSE
MUM1	FALSE	FALSE	FALSE	FALSE	TRUE	FALSE	FALSE	FALSE
MYBPC1	FALSE	FALSE	FALSE	FALSE	TRUE	FALSE	FALSE	FALSE
MYO5A	FALSE	FALSE	FALSE	FALSE	TRUE	FALSE	FALSE	FALSE
NAA60	FALSE	FALSE	FALSE	FALSE	TRUE	FALSE	FALSE	FALSE
NBEAL2	FALSE	FALSE	FALSE	FALSE	TRUE	FALSE	FALSE	FALSE
NME4	FALSE	FALSE	FALSE	FALSE	TRUE	FALSE	FALSE	FALSE
NR2E1	FALSE	FALSE	FALSE	FALSE	TRUE	FALSE	FALSE	FALSE
NUP54	FALSE	FALSE	FALSE	FALSE	TRUE	FALSE	FALSE	FALSE
NUP93	FALSE	FALSE	FALSE	FALSE	TRUE	FALSE	FALSE	FALSE
PIF1	FALSE	FALSE	FALSE	FALSE	TRUE	FALSE	FALSE	FALSE
PIP5K1C	FALSE	FALSE	FALSE	FALSE	TRUE	FALSE	FALSE	FALSE
PLCXD2	FALSE	FALSE	FALSE	FALSE	TRUE	FALSE	FALSE	FALSE
PNMT	FALSE	FALSE	FALSE	FALSE	TRUE	FALSE	TRUE	FALSE
POPDC2	FALSE	FALSE	FALSE	FALSE	TRUE	FALSE	FALSE	FALSE
POR	FALSE	FALSE	FALSE	FALSE	TRUE	FALSE	FALSE	FALSE
PPP1R12A	FALSE	FALSE	FALSE	FALSE	TRUE	FALSE	FALSE	FALSE
PPP2R4	FALSE	FALSE	FALSE	FALSE	TRUE	FALSE	FALSE	FALSE
PRR5	FALSE	FALSE	FALSE	FALSE	TRUE	FALSE	FALSE	FALSE
PSTPIP1	FALSE	FALSE	FALSE	FALSE	TRUE	FALSE	FALSE	FALSE
RAPSN	FALSE	FALSE	FALSE	FALSE	TRUE	FALSE	FALSE	FALSE
RASGRP1	FALSE	FALSE	FALSE	FALSE	TRUE	FALSE	FALSE	FALSE
RGS6	FALSE	FALSE	FALSE	FALSE	TRUE	FALSE	FALSE	FALSE
RHBDL3	FALSE	FALSE	FALSE	FALSE	TRUE	FALSE	FALSE	FALSE
RPAIN	FALSE	FALSE	FALSE	FALSE	TRUE	FALSE	FALSE	FALSE
RUNX1T1	FALSE	FALSE	FALSE	FALSE	TRUE	FALSE	FALSE	FALSE
SARS2	FALSE	FALSE	FALSE	FALSE	TRUE	FALSE	FALSE	FALSE
SEH1L	FALSE	FALSE	FALSE	FALSE	TRUE	FALSE	FALSE	FALSE
SEPT5	FALSE	FALSE	FALSE	FALSE	TRUE	FALSE	FALSE	FALSE
SF1	FALSE	FALSE	FALSE	FALSE	TRUE	FALSE	FALSE	FALSE
SLC12A4	FALSE	FALSE	FALSE	FALSE	TRUE	FALSE	FALSE	FALSE
SLC22A1	FALSE	FALSE	FALSE	FALSE	TRUE	FALSE	FALSE	FALSE
SLC38A11	FALSE	FALSE	FALSE	FALSE	TRUE	FALSE	FALSE	FALSE
SLC39A6	FALSE	FALSE	FALSE	FALSE	TRUE	FALSE	TRUE	TRUE
SLC4A4	FALSE	FALSE	FALSE	FALSE	TRUE	FALSE	FALSE	FALSE
SNX18	FALSE	FALSE	FALSE	FALSE	TRUE	FALSE	FALSE	FALSE
SRPK2	FALSE	FALSE	FALSE	FALSE	TRUE	FALSE	FALSE	FALSE
TBRG4	FALSE	FALSE	FALSE	FALSE	TRUE	FALSE	TRUE	FALSE
TCERG1L	FALSE	FALSE	FALSE	FALSE	TRUE	FALSE	FALSE	FALSE
TCP11L1	FALSE	FALSE	FALSE	FALSE	TRUE	FALSE	FALSE	FALSE
TGFBRAP1	FALSE	FALSE	FALSE	FALSE	TRUE	FALSE	FALSE	FALSE
TM4SF19	FALSE	FALSE	FALSE	FALSE	TRUE	FALSE	FALSE	FALSE
TM7SF2	FALSE	FALSE	FALSE	FALSE	TRUE	FALSE	FALSE	FALSE
TMC7	FALSE	FALSE	FALSE	FALSE	TRUE	FALSE	FALSE	FALSE
TMEM52	FALSE	FALSE	FALSE	FALSE	TRUE	FALSE	FALSE	FALSE
TUBA8	FALSE	FALSE	FALSE	FALSE	TRUE	FALSE	FALSE	FALSE
USP10	FALSE	FALSE	FALSE	FALSE	TRUE	FALSE	FALSE	FALSE
USP7	FALSE	FALSE	FALSE	FALSE	TRUE	FALSE	FALSE	FALSE
UTP20	FALSE	FALSE	FALSE	FALSE	TRUE	FALSE	FALSE	FALSE
VIMP	FALSE	FALSE	FALSE	FALSE	TRUE	FALSE	FALSE	FALSE
WIBG	FALSE	FALSE	FALSE	FALSE	TRUE	FALSE	FALSE	FALSE
YBX1	FALSE	FALSE	FALSE	FALSE	TRUE	FALSE	FALSE	FALSE
ZFYVE1	FALSE	FALSE	FALSE	FALSE	TRUE	FALSE	FALSE	FALSE
ZHX3	FALSE	FALSE	FALSE	FALSE	TRUE	FALSE	FALSE	FALSE
ZNF410	FALSE	FALSE	FALSE	FALSE	TRUE	FALSE	FALSE	FALSE
AQP1	FALSE	FALSE	FALSE	FALSE	FALSE	TRUE	FALSE	FALSE
ASPDH	FALSE	FALSE	FALSE	FALSE	FALSE	TRUE	FALSE	FALSE
ATE1	FALSE	FALSE	FALSE	FALSE	FALSE	TRUE	FALSE	FALSE
B4GALNT1	FALSE	FALSE	FALSE	FALSE	FALSE	TRUE	FALSE	FALSE
BACE1	FALSE	FALSE	FALSE	FALSE	FALSE	TRUE	FALSE	FALSE
BCL2L14	FALSE	FALSE	FALSE	FALSE	FALSE	TRUE	FALSE	FALSE
BICC1	FALSE	FALSE	FALSE	FALSE	FALSE	TRUE	FALSE	FALSE
BTN2A2	FALSE	FALSE	FALSE	FALSE	FALSE	TRUE	FALSE	FALSE
C15orf39	FALSE	FALSE	FALSE	FALSE	FALSE	TRUE	FALSE	FALSE
C16orf54	FALSE	FALSE	FALSE	FALSE	FALSE	TRUE	FALSE	FALSE
C19orf66	FALSE	FALSE	FALSE	FALSE	FALSE	TRUE	FALSE	FALSE
C1S	FALSE	FALSE	FALSE	FALSE	FALSE	TRUE	FALSE	FALSE
C1orf101	FALSE	FALSE	FALSE	FALSE	FALSE	TRUE	FALSE	FALSE
C3orf14	FALSE	FALSE	FALSE	FALSE	FALSE	TRUE	FALSE	FALSE
C9orf156	FALSE	FALSE	FALSE	FALSE	FALSE	TRUE	FALSE	FALSE
CA4	FALSE	FALSE	FALSE	FALSE	FALSE	TRUE	FALSE	FALSE
CADM2	FALSE	FALSE	FALSE	FALSE	FALSE	TRUE	FALSE	FALSE
CAPN14	FALSE	FALSE	FALSE	FALSE	FALSE	TRUE	FALSE	FALSE
CCBE1	FALSE	FALSE	FALSE	FALSE	FALSE	TRUE	FALSE	FALSE
CCDC186	FALSE	FALSE	FALSE	FALSE	FALSE	TRUE	FALSE	FALSE
CCDC43	FALSE	FALSE	FALSE	FALSE	FALSE	TRUE	FALSE	FALSE
CCDC88B	FALSE	FALSE	FALSE	FALSE	FALSE	TRUE	FALSE	FALSE
CD164	FALSE	FALSE	FALSE	FALSE	FALSE	TRUE	FALSE	FALSE
CDRT15	FALSE	FALSE	FALSE	FALSE	FALSE	TRUE	FALSE	FALSE
CEP290	FALSE	FALSE	FALSE	FALSE	FALSE	TRUE	FALSE	FALSE
CHAT	FALSE	FALSE	FALSE	FALSE	FALSE	TRUE	FALSE	FALSE
CIDEB	FALSE	FALSE	FALSE	FALSE	FALSE	TRUE	FALSE	FALSE
CLSPN	FALSE	FALSE	FALSE	FALSE	FALSE	TRUE	FALSE	FALSE
CMA1	FALSE	FALSE	FALSE	FALSE	FALSE	TRUE	FALSE	FALSE
COA1	FALSE	FALSE	FALSE	FALSE	FALSE	TRUE	FALSE	FALSE
CPB1	FALSE	FALSE	FALSE	FALSE	FALSE	TRUE	FALSE	FALSE
CSF1	FALSE	FALSE	FALSE	FALSE	FALSE	TRUE	FALSE	FALSE
CTSG	FALSE	FALSE	FALSE	FALSE	FALSE	TRUE	FALSE	FALSE
ECI2	FALSE	FALSE	FALSE	FALSE	FALSE	TRUE	FALSE	FALSE
FAM101B	FALSE	FALSE	FALSE	FALSE	FALSE	TRUE	FALSE	FALSE
FAM9C	FALSE	FALSE	FALSE	FALSE	FALSE	TRUE	FALSE	FALSE
FAN1	FALSE	FALSE	FALSE	FALSE	FALSE	TRUE	FALSE	FALSE
FGFBP2	FALSE	FALSE	FALSE	FALSE	FALSE	TRUE	FALSE	FALSE
FOXA1	FALSE	FALSE	FALSE	FALSE	FALSE	TRUE	FALSE	FALSE
FOXM1	FALSE	FALSE	FALSE	FALSE	FALSE	TRUE	FALSE	FALSE
FUZ	FALSE	FALSE	FALSE	FALSE	FALSE	TRUE	FALSE	FALSE
GATA4	FALSE	FALSE	FALSE	FALSE	FALSE	TRUE	FALSE	FALSE
GP2	FALSE	FALSE	FALSE	FALSE	FALSE	TRUE	FALSE	FALSE
GSTM5	FALSE	FALSE	FALSE	FALSE	FALSE	TRUE	FALSE	FALSE
GTF3C1	FALSE	FALSE	FALSE	FALSE	FALSE	TRUE	FALSE	FALSE
GTF3C6	FALSE	FALSE	FALSE	FALSE	FALSE	TRUE	FALSE	FALSE
GZMA	FALSE	FALSE	FALSE	FALSE	FALSE	TRUE	FALSE	FALSE
HMMR	FALSE	FALSE	FALSE	FALSE	FALSE	TRUE	FALSE	FALSE
HOXD8	FALSE	FALSE	FALSE	FALSE	FALSE	TRUE	FALSE	FALSE
HVCN1	FALSE	FALSE	FALSE	FALSE	FALSE	TRUE	FALSE	FALSE
HYAL2	FALSE	FALSE	FALSE	FALSE	FALSE	TRUE	FALSE	FALSE
ICAM2	FALSE	FALSE	FALSE	FALSE	FALSE	TRUE	FALSE	FALSE
IKZF4	FALSE	FALSE	FALSE	FALSE	FALSE	TRUE	FALSE	FALSE
IL12RB2	FALSE	FALSE	FALSE	FALSE	FALSE	TRUE	FALSE	FALSE
ITLN1	FALSE	FALSE	FALSE	FALSE	FALSE	TRUE	FALSE	FALSE
ITLN2	FALSE	FALSE	FALSE	FALSE	FALSE	TRUE	FALSE	FALSE
LACTB2	FALSE	FALSE	FALSE	FALSE	FALSE	TRUE	FALSE	FALSE
LLPH	FALSE	FALSE	FALSE	FALSE	FALSE	TRUE	FALSE	FALSE
LMBRD2	FALSE	FALSE	FALSE	FALSE	FALSE	TRUE	FALSE	FALSE
LRIF1	FALSE	FALSE	FALSE	FALSE	FALSE	TRUE	FALSE	FALSE
LRTM1	FALSE	FALSE	FALSE	FALSE	FALSE	TRUE	FALSE	FALSE
MBTPS2	FALSE	FALSE	FALSE	FALSE	FALSE	TRUE	FALSE	FALSE
MEIOB	FALSE	FALSE	FALSE	FALSE	FALSE	TRUE	FALSE	FALSE
MRGPRE	FALSE	FALSE	FALSE	FALSE	FALSE	TRUE	FALSE	FALSE
MTDH	FALSE	FALSE	FALSE	FALSE	FALSE	TRUE	FALSE	FALSE
MTF1	FALSE	FALSE	FALSE	FALSE	FALSE	TRUE	FALSE	FALSE
MUC7	FALSE	FALSE	FALSE	FALSE	FALSE	TRUE	FALSE	FALSE
MYPOP	FALSE	FALSE	FALSE	FALSE	FALSE	TRUE	FALSE	FALSE
NDUFB11	FALSE	FALSE	FALSE	FALSE	FALSE	TRUE	FALSE	FALSE
NDUFB4	FALSE	FALSE	FALSE	FALSE	FALSE	TRUE	FALSE	FALSE
NDUFB6	FALSE	FALSE	FALSE	FALSE	FALSE	TRUE	FALSE	FALSE
NDUFS5	FALSE	FALSE	FALSE	FALSE	FALSE	TRUE	FALSE	FALSE
NPNT	FALSE	FALSE	FALSE	FALSE	FALSE	TRUE	FALSE	FALSE
NYX	FALSE	FALSE	FALSE	FALSE	FALSE	TRUE	FALSE	FALSE
OR2H2	FALSE	FALSE	FALSE	FALSE	FALSE	TRUE	FALSE	FALSE
PDIK1L	FALSE	FALSE	FALSE	FALSE	FALSE	TRUE	FALSE	FALSE
PECR	FALSE	FALSE	FALSE	FALSE	FALSE	TRUE	FALSE	FALSE
PFAS	FALSE	FALSE	FALSE	FALSE	FALSE	TRUE	FALSE	FALSE
PHEX	FALSE	FALSE	FALSE	FALSE	FALSE	TRUE	FALSE	FALSE
PIGB	FALSE	FALSE	FALSE	FALSE	FALSE	TRUE	FALSE	FALSE
PLA2G2A	FALSE	FALSE	FALSE	FALSE	FALSE	TRUE	FALSE	FALSE
PLCE1	FALSE	FALSE	FALSE	FALSE	FALSE	TRUE	FALSE	FALSE
POU2F2	FALSE	FALSE	FALSE	FALSE	FALSE	TRUE	FALSE	FALSE
PPP1R3A	FALSE	FALSE	FALSE	FALSE	FALSE	TRUE	FALSE	FALSE
PRSS35	FALSE	FALSE	FALSE	FALSE	FALSE	TRUE	FALSE	FALSE
PRSS36	FALSE	FALSE	FALSE	FALSE	FALSE	TRUE	FALSE	FALSE
RAB28	FALSE	FALSE	FALSE	FALSE	FALSE	TRUE	FALSE	FALSE
RGS10	FALSE	FALSE	FALSE	FALSE	FALSE	TRUE	FALSE	FALSE
RILPL2	FALSE	FALSE	FALSE	FALSE	FALSE	TRUE	FALSE	FALSE
RNF34	FALSE	FALSE	FALSE	FALSE	FALSE	TRUE	FALSE	FALSE
RPS29	FALSE	FALSE	FALSE	FALSE	FALSE	TRUE	FALSE	FALSE
RRAS	FALSE	FALSE	FALSE	FALSE	FALSE	TRUE	FALSE	FALSE
RRP8	FALSE	FALSE	FALSE	FALSE	FALSE	TRUE	FALSE	FALSE
RTN3	FALSE	FALSE	FALSE	FALSE	FALSE	TRUE	FALSE	FALSE
SDC1	FALSE	FALSE	FALSE	FALSE	FALSE	TRUE	FALSE	FALSE
SEPT7	FALSE	FALSE	FALSE	FALSE	FALSE	TRUE	FALSE	FALSE
SERPINA10	FALSE	FALSE	FALSE	FALSE	FALSE	TRUE	FALSE	FALSE
SLC23A3	FALSE	FALSE	FALSE	FALSE	FALSE	TRUE	FALSE	FALSE
SLC46A3	FALSE	FALSE	FALSE	FALSE	FALSE	TRUE	FALSE	FALSE
SNCG	FALSE	FALSE	FALSE	FALSE	FALSE	TRUE	FALSE	FALSE
SPATA45	FALSE	FALSE	FALSE	FALSE	FALSE	TRUE	FALSE	FALSE
STRAP	FALSE	FALSE	FALSE	FALSE	FALSE	TRUE	FALSE	FALSE
TAS2R5	FALSE	FALSE	FALSE	FALSE	FALSE	TRUE	FALSE	TRUE
TM4SF4	FALSE	FALSE	FALSE	FALSE	FALSE	TRUE	FALSE	FALSE
TMEM134	FALSE	FALSE	FALSE	FALSE	FALSE	TRUE	FALSE	FALSE
TMEM179B	FALSE	FALSE	FALSE	FALSE	FALSE	TRUE	FALSE	FALSE
TMIGD1	FALSE	FALSE	FALSE	FALSE	FALSE	TRUE	FALSE	FALSE
TOR4A	FALSE	FALSE	FALSE	FALSE	FALSE	TRUE	FALSE	FALSE
TSPAN8	FALSE	FALSE	FALSE	FALSE	FALSE	TRUE	FALSE	FALSE
TSPYL6	FALSE	FALSE	FALSE	FALSE	FALSE	TRUE	FALSE	FALSE
VTN	FALSE	FALSE	FALSE	FALSE	FALSE	TRUE	FALSE	FALSE
VWA7	FALSE	FALSE	FALSE	FALSE	FALSE	TRUE	FALSE	FALSE
VWCE	FALSE	FALSE	FALSE	FALSE	FALSE	TRUE	FALSE	FALSE
WDR4	FALSE	FALSE	FALSE	FALSE	FALSE	TRUE	FALSE	FALSE
ZNF438	FALSE	FALSE	FALSE	FALSE	FALSE	TRUE	FALSE	FALSE
ZUFSP	FALSE	FALSE	FALSE	FALSE	FALSE	TRUE	FALSE	FALSE
CACNA1E	FALSE	FALSE	FALSE	FALSE	FALSE	FALSE	TRUE	FALSE
CLEC16A	FALSE	FALSE	FALSE	FALSE	FALSE	FALSE	TRUE	FALSE
EPS15L1	FALSE	FALSE	FALSE	FALSE	FALSE	FALSE	TRUE	FALSE
IGFBP7	FALSE	FALSE	FALSE	FALSE	FALSE	FALSE	TRUE	FALSE
KHK	FALSE	FALSE	FALSE	FALSE	FALSE	FALSE	TRUE	FALSE
LAMC2	FALSE	FALSE	FALSE	FALSE	FALSE	FALSE	TRUE	TRUE
MED19	FALSE	FALSE	FALSE	FALSE	FALSE	FALSE	TRUE	TRUE
NLRP3	FALSE	FALSE	FALSE	FALSE	FALSE	FALSE	TRUE	FALSE
OPRM1	FALSE	FALSE	FALSE	FALSE	FALSE	FALSE	TRUE	FALSE
OR6B2	FALSE	FALSE	FALSE	FALSE	FALSE	FALSE	TRUE	TRUE
PPP2R5D	FALSE	FALSE	FALSE	FALSE	FALSE	FALSE	TRUE	FALSE
SLC44A1	FALSE	FALSE	FALSE	FALSE	FALSE	FALSE	TRUE	TRUE
USP21	FALSE	FALSE	FALSE	FALSE	FALSE	FALSE	TRUE	TRUE
ZC3H4	FALSE	FALSE	FALSE	FALSE	FALSE	FALSE	TRUE	FALSE
ADGRF2	FALSE	FALSE	FALSE	FALSE	FALSE	FALSE	FALSE	TRUE
ASB7	FALSE	FALSE	FALSE	FALSE	FALSE	FALSE	FALSE	TRUE
C2orf70	FALSE	FALSE	FALSE	FALSE	FALSE	FALSE	FALSE	TRUE
CD209	FALSE	FALSE	FALSE	FALSE	FALSE	FALSE	FALSE	TRUE
CD300A	FALSE	FALSE	FALSE	FALSE	FALSE	FALSE	FALSE	TRUE
FANCM	FALSE	FALSE	FALSE	FALSE	FALSE	FALSE	FALSE	TRUE
FGFR2	FALSE	FALSE	FALSE	FALSE	FALSE	FALSE	FALSE	TRUE
GALNT15	FALSE	FALSE	FALSE	FALSE	FALSE	FALSE	FALSE	TRUE
GBP5	FALSE	FALSE	FALSE	FALSE	FALSE	FALSE	FALSE	TRUE
GNRH2	FALSE	FALSE	FALSE	FALSE	FALSE	FALSE	FALSE	TRUE
GPM6A	FALSE	FALSE	FALSE	FALSE	FALSE	FALSE	FALSE	TRUE
MCEMP1	FALSE	FALSE	FALSE	FALSE	FALSE	FALSE	FALSE	TRUE
NDUFS2	FALSE	FALSE	FALSE	FALSE	FALSE	FALSE	FALSE	TRUE
NUSAP1	FALSE	FALSE	FALSE	FALSE	FALSE	FALSE	FALSE	TRUE
OR13G1	FALSE	FALSE	FALSE	FALSE	FALSE	FALSE	FALSE	TRUE
OR2G2	FALSE	FALSE	FALSE	FALSE	FALSE	FALSE	FALSE	TRUE
PCDHA9	FALSE	FALSE	FALSE	FALSE	FALSE	FALSE	FALSE	TRUE
PF4V1	FALSE	FALSE	FALSE	FALSE	FALSE	FALSE	FALSE	TRUE
PPP2R2A	FALSE	FALSE	FALSE	FALSE	FALSE	FALSE	FALSE	TRUE
PRAMEF19	FALSE	FALSE	FALSE	FALSE	FALSE	FALSE	FALSE	TRUE
SCIMP	FALSE	FALSE	FALSE	FALSE	FALSE	FALSE	FALSE	TRUE
SEC16B	FALSE	FALSE	FALSE	FALSE	FALSE	FALSE	FALSE	TRUE
SERPINB11	FALSE	FALSE	FALSE	FALSE	FALSE	FALSE	FALSE	TRUE
TRIM8	FALSE	FALSE	FALSE	FALSE	FALSE	FALSE	FALSE	TRUE
XKR5	FALSE	FALSE	FALSE	FALSE	FALSE	FALSE	FALSE	TRUE
YY2	FALSE	FALSE	FALSE	FALSE	FALSE	FALSE	FALSE	TRUE

## Sheet: S10 Congruency 4 species 
Table S10. Congruency of human PSG predictions across different studies with PosiGene 4-species result.
	Found PSGs	Shared by at least one other study		Shared by at least two other studies
		absolute	%	absolute	%
Clark et al. 2003	525	22	4.2	9	1.7
Arbiza et. al 2006	146	62	42.5	37	25.3
Bakewell et. al. 2007	138	85	61.6	49	35.5
Kosiol et. al 2008	204	95	46.6	49	24
Gayà-Vidal & Albà 2014	190	68	35.8	40	21.1
POTION	123	7	5.7	3	2.4
PosiGene (4 species)	47	33	70.2	21	44.7
